# Supplementary material for: Mature IgM-expressing plasma cells sense antigen and develop competence for cytokine production upon antigenic challenge
Source: Nat Commun. 2016 Dec 7;7:13600. doi: 10.1038/ncomms13600 (PMC5150646; doi:10.1038/ncomms13600)
Supplement: Supplementary Data 1 — Detailed information on the 1000 most differentially expressed genes between unstimulated and Ag-stimulated NP-specific IgM+ bone marrow plasma cells. [file ncomms13600-s2.xls]

## Sheet: heatmap
Supplementary Table 1. Detailed information on the 1000 most differentially expressed genes between unstimulated and Ag-stimulated NP-specific IgM+ bone marrow plasma cells.
probeset	symbol	log2fc			unstimulated plasma cells					Ag-stimulated plasma cells
			p value	adj P value	C1	C3	C5	C6	C9	B1	B3	B5	B6	B8
235952_at	Igkv4-57	-3.27866	0.00158038	0.0632241	10.15	12.9842	11.9524	9.14614	12.8619	8.20216	8.37384	6.38858	8.17355	9.89786
20304_at_AB_4:8	Ccl5	3.10732	2.19177e-06	0.00136682	5.17464	5.56197	5.11234	5.39374	5.23351	7.9242	7.47398	8.05449	8.95154	9.57111
18301_at	Fxyd5	1.61377	1.08046e-08	2.91977e-05	9.1486	8.69965	8.9263	9.20159	9.24379	10.565	10.5689	10.6155	10.8487	10.6599
22409_at	Wnt10a	1.60919	1.21245e-10	4.91466e-07	7.55971	7.84119	7.67353	7.77194	7.50009	9.28156	9.19039	9.26059	9.42063	9.20694
20304_at_AB_1:3	Ccl5	1.42474	0.0044138	0.103337	4.87102	4.8203	5.09847	4.27435	4.75762	5.05403	5.79357	5.94228	6.55977	7.5855
14085_at	Fah	1.3806	2.0002e-06	0.0013513	5.07145	5.11252	5.52107	5.72676	5.41567	7.16393	6.66639	6.77755	6.75714	6.51316
20556_at	Slfn2	1.32181	6.23821e-05	0.0133087	5.9607	5.62445	6.40441	5.34366	5.78344	7.42744	6.51079	7.33356	7.38923	7.21813
15900_at_AB_1:11	Irf8	1.30711	3.82225e-05	0.00946815	7.43609	7.56003	7.23208	6.89975	6.77964	8.44532	8.79733	8.73829	8.56162	7.8314
24058_at	Sigirr	1.30314	3.58434e-06	0.00199732	5.7731	5.94141	6.35618	6.25448	6.15954	7.36887	7.4397	7.17197	7.85846	7.19157
14871_at_AB_7:10	Gstt1	1.27847	0.00263128	0.0817837	5.44745	5.24021	6.46157	6.67841	5.08607	7.03316	7.29541	6.4269	7.55395	6.97383
11905_at	Serpinc1	1.26848	0.000162072	0.0199752	5.51263	5.4044	5.6231	5.30872	5.08957	6.44046	6.50396	7.06444	7.28576	6.08889
15900_at_AB_12:22	Irf8	1.20084	0.00044856	0.0318989	6.37029	6.08582	6.9006	6.72784	5.67585	7.60625	7.52846	7.92189	7.73631	6.81059
20893_at	Bhlhe40	1.19059	0.000964294	0.0485805	5.49332	5.75374	6.06994	5.19407	4.90249	6.74678	6.6547	7.29413	6.80385	5.88127
71520_at	Grap	1.1521	9.90486e-05	0.0170848	5.46154	5.47921	5.32407	5.44765	5.04899	6.77405	6.80631	6.64851	6.55099	5.69495
12477_at	Ctla4	1.13069	0.000905309	0.0473506	4.93139	5.13425	5.19085	5.23738	5.09498	6.17752	6.79363	6.74005	6.33188	5.24682
16985_at	Lsp1	1.11724	7.9495e-05	0.0149876	7.61466	7.88601	7.30908	8.32421	8.04908	8.83249	8.68071	9.39101	9.0267	8.84124
19699_at	Reln	-1.0952	0.000111766	0.0175825	9.28486	9.53472	9.09428	8.9883	8.97815	8.43188	8.14259	8.29302	8.15163	7.3117
19265_at	Ptprcap	1.08373	0.000585353	0.0373658	8.13914	8.49593	8.30416	8.49752	7.87023	9.28227	9.86187	9.59766	9.45131	8.43671
19073_at	Srgn	1.06878	8.26605e-12	6.70129e-08	11.1871	11.2825	11.1991	11.166	11.1393	12.2997	12.2107	12.2512	12.2701	12.2775
93695_at	Gpnmb	1.06508	0.000719744	0.041952	5.40968	4.40954	5.16868	5.25217	5.45769	5.89146	5.98308	6.79181	6.48142	6.02093
13202_at	Ddt	1.02477	6.2269e-07	0.000928812	8.23798	8.27697	8.0757	8.09061	8.1103	9.09042	9.00966	9.04998	9.19519	9.60081
71946_at	Endod1	1.01663	7.91499e-05	0.0149876	4.9837	4.70833	4.6925	4.95253	4.97809	6.34518	6.10645	5.62031	5.99048	5.3247
21819_at	Tg	1.01594	0.000725766	0.041952	7.94356	6.68659	7.0788	7.26408	6.63923	7.90068	8.20259	8.00466	8.22712	8.41479
12363_at_AB_4:11	Casp4	1.00128	0.000113399	0.0175825	6.88221	6.00435	6.61497	6.10819	6.30162	7.42136	7.73899	7.28334	7.41134	7.07803
14885_at_AB_16:25	Gtf2h4	0.998967	0.0057031	0.116029	6.5991	6.03978	7.02003	6.32671	6.39916	7.84582	8.67751	6.9905	6.91909	7.37377
16854_at	Lgals3	0.994541	0.0199042	0.206876	6.10949	5.7999	5.91437	6.21447	6.12573	6.55411	6.87535	5.79993	7.53841	8.25486
73690_at	Glipr1	0.969524	7.14284e-06	0.00327619	7.84814	8.00426	8.03197	8.24942	7.94578	8.66851	9.18734	9.31628	8.80159	8.96453
17929_at	Myom1	0.9693	0.000300955	0.0256826	6.2573	5.87927	6.31249	5.82364	6.41926	7.21899	7.18377	7.40054	7.31133	6.47409
13654_at	Egr2	0.963608	0.00975776	0.145952	5.18987	4.85435	4.57349	4.47791	4.64483	6.24293	6.34393	4.93827	6.25521	4.8789
320840_at	Negr1	-0.962274	0.000225243	0.0217982	7.84305	7.12679	7.49165	7.58566	7.76419	6.41043	6.64759	6.16294	6.76387	7.15982
18173_at	Slc11a1	0.957507	0.000104235	0.0172455	6.0449	5.87606	6.16414	5.62197	5.39092	6.73894	6.58802	6.74096	6.7246	7.21259
77358_at	9430069I07Rik	-0.933145	0.000498402	0.034418	7.85273	8.27466	7.79184	7.78089	7.80395	6.88716	6.72763	6.64146	6.82275	7.74137
75612_at	Gns	0.925663	0.000118171	0.0175825	7.95342	7.52787	7.45879	7.03823	7.07899	8.55781	8.5138	8.18724	8.22413	8.24459
11781_at	Ap4m1	0.913064	0.00497783	0.108327	5.53724	5.22413	5.52296	5.19315	5.41219	7.33819	6.00184	5.84128	6.52932	5.77282
17937_at	Nab2	0.910357	4.5281e-06	0.00229433	6.9326	6.6962	6.84477	7.01458	6.46367	7.98762	7.66287	7.53685	7.68788	7.69374
241075_at_AB_10:22	Plekhm3	-0.901343	9.59839e-05	0.0170848	6.95463	6.94087	6.96291	6.8035	7.43934	6.41564	5.67002	6.14481	6.17562	6.19817
68440_at	Dusp23	-0.89688	0.00587712	0.116493	6.46296	6.2749	6.39926	5.57931	5.77625	5.48449	4.50555	4.81334	5.18925	5.88561
14871_at_AB_1:6	Gstt1	0.895511	0.00052291	0.0345405	5.54123	5.51626	5.41287	6.27546	5.15726	6.61144	6.55455	6.29834	6.45661	6.4767
17181_at	Matn2	-0.891555	0.00393421	0.0978949	6.76616	5.67481	6.17011	6.12319	7.03878	5.71213	5.20728	5.07849	5.49826	5.86741
14191_at_AB_1:11	Fgr	0.885994	0.000814282	0.0443046	5.57887	5.10716	4.8503	5.61661	4.89122	6.47607	6.1142	5.97248	6.18604	5.69348
81840_at	Sorcs2	0.882344	0.00162287	0.0638672	5.54976	6.74689	5.88057	5.90697	5.81405	6.57249	6.95218	7.25205	6.86373	6.61279
14469_at	Gbp2	0.875044	0.000331488	0.0268344	4.8775	4.66625	5.57117	4.91863	4.51214	5.92888	5.79011	5.55749	5.96855	5.68129
18642_at	Pfkm	-0.875019	0.000345618	0.027468	6.69772	6.04181	5.76746	6.19684	6.35241	5.19607	5.13218	5.3654	5.65167	5.33908
12051_at	Bcl3	0.870046	0.00179168	0.0675201	6.90741	6.98666	6.95239	7.57974	6.72764	7.76196	7.22384	8.20059	7.83251	8.39816
56876_at_AB_11:25	Nsmf	0.868476	0.00806955	0.135165	4.51048	4.05738	3.99306	4.08298	4.09658	5.12465	5.11984	4.89879	5.94141	4.07867
56745_at	C1qtnf1	-0.862007	0.000998412	0.0493544	7.41413	7.07784	7.35008	6.60921	6.57852	5.85377	6.02188	5.89715	6.47179	6.42535
15450_at	Lipc	0.857414	0.00629425	0.12006	6.20996	6.909	6.64363	7.42682	7.31075	7.05079	7.69058	7.77325	7.98348	8.18962
69639_at_AB_5:9	Exosc8	0.83573	0.000222819	0.0217982	6.88343	6.40957	6.71746	6.12932	6.27179	7.01491	7.37488	7.31069	7.49386	7.49661
192192_at_AB_5:11	Shkbp1	0.831414	8.30831e-06	0.00336777	6.80033	6.77716	7.26835	7.04071	6.78363	7.59626	7.93117	7.74053	7.79961	7.77444
68526_at	Gpr155	-0.82473	1.42245e-06	0.00122052	9.68403	9.89729	9.73798	9.84254	9.7371	8.98675	9.12197	9.17917	8.67299	8.82628
13601_at	Ecm1	0.815028	0.00469879	0.10523	4.30823	4.30753	4.23572	4.52045	4.46879	5.3745	4.32849	5.14211	5.30361	5.90792
13849_at	Ephx1	0.81211	0.00953117	0.144006	5.03501	5.27606	5.76905	5.11485	5.86832	6.00604	6.90043	6.27053	6.65968	5.43656
76306_at	Slc18b1	-0.810005	0.0122921	0.16283	5.20114	6.17434	5.09211	6.24315	5.99155	5.29656	5.32424	4.94727	4.70897	4.35743
140795_at	P2ry14	-0.809518	0.0036356	0.0963207	5.79976	6.19175	6.42325	5.63302	6.25437	5.06261	6.02999	4.84726	5.16361	5.26702
19696_at	Rel	0.808625	0.00137163	0.0579156	5.43994	5.81554	5.66185	5.0867	4.98494	6.41451	5.72949	6.40937	6.44632	6.10654
12048_at	Bcl2l1	0.806394	3.06666e-05	0.00828714	5.55633	5.66525	5.67194	5.80579	5.38118	6.31787	6.08724	6.69469	6.37973	6.68044
19246_at	Ptpn1	0.802463	1.64845e-05	0.00581042	6.65296	6.53206	6.82588	7.11549	6.53206	7.52508	7.69514	7.61081	7.39587	7.41785
16181_at_AB_1:11	Il1rn	0.80194	0.000922191	0.047712	4.41868	4.53788	4.45404	4.63988	4.63892	5.39619	4.78452	5.31159	5.18598	5.97524
23821_at_AB_31:33	Bace1	-0.801154	0.00737674	0.130476	5.23774	5.94384	5.70901	6.66716	5.93468	5.32137	5.1839	4.9775	5.21828	4.55688
16981_at	Lrrn3	-0.800538	0.00239712	0.0799732	7.41457	7.11957	7.14508	7.75907	7.94937	7.05135	6.08815	6.61136	6.80828	6.82131
17079_at	Cd180	0.799006	0.000140423	0.0189735	7.15392	7.64088	7.47593	7.33122	7.27419	8.27772	8.40719	8.02092	8.3144	7.83284
93675_at	Clec2i	0.796343	0.00310121	0.0897437	6.42089	5.74654	5.25493	5.71773	6.24815	6.93569	6.83397	6.76875	6.26558	6.68826
64082_at	Popdc2	0.789017	0.0036318	0.0963207	5.69701	4.84324	4.85153	5.02481	5.24227	6.09191	6.20291	5.9921	6.11966	5.26456
23900_at	Hcst	0.786786	0.000363173	0.02831	6.40734	6.47485	6.43316	6.60763	7.2935	7.33961	7.44739	7.41062	7.46963	7.53412
20737_at	Spn	0.786633	0.000598044	0.0378777	7.46447	6.82216	6.75308	7.60289	6.76115	7.83302	7.79184	7.97142	7.90326	7.82832
103149_at	Upb1	-0.784582	0.000603327	0.0379161	8.09926	8.00742	8.04359	8.20348	8.08265	7.57403	7.37853	6.52785	7.50737	7.45182
78801_at	Ak7	0.783849	0.00398405	0.0978949	5.33541	5.46307	4.5625	5.24469	4.61976	5.83942	5.69377	5.48641	6.34842	5.77347
13653_at	Egr1	0.780608	0.00875526	0.139476	6.03662	6.81682	6.09154	6.74362	5.88455	7.45495	7.71637	6.91817	6.63187	6.79519
104457_at	0610010K14Rik	0.779958	0.0087211	0.139476	5.84606	5.76271	5.89724	5.49938	5.16342	6.27277	7.05328	6.7338	6.45004	5.55664
68981_at_AB_13:27	Snrpa1	0.770477	0.00288394	0.0859562	7.86484	8.21256	7.8193	7.38934	7.27812	8.369	8.10227	8.70453	8.319	9.09214
58207_at	Slc43a3	0.767444	0.00557606	0.114442	5.85769	5.06631	5.32448	5.35276	5.91463	5.80435	6.80404	6.05909	6.33315	6.30587
19354_at	Rac2	0.762418	2.85415e-05	0.00797883	7.15089	7.07864	7.03524	6.86546	6.8252	7.87419	7.9188	7.88301	7.74638	7.34171
11513_at	Adcy7	0.76102	0.0022875	0.0782683	5.85701	5.7932	5.87458	6.14433	6.06834	7.11656	6.76365	6.85971	6.92918	5.89703
13870_at_AB_5:8;20:29	Ercc1	0.759219	1.96161e-06	0.0013513	7.17765	7.15283	7.17805	6.83789	6.89267	7.98149	7.64629	7.75869	7.81939	7.83624
14998_at	H2-DMa	0.759002	0.00130785	0.0560991	5.66847	5.94691	5.63432	5.7699	6.14596	6.68224	6.83511	6.20707	7.01959	6.23647
94280_at	Sfxn3	0.755376	0.00642206	0.120239	6.23271	6.99916	6.9749	7.67551	7.18391	7.58031	7.77976	7.63708	8.25279	7.58247
12363_at_AB_1:3	Casp4	0.752988	0.000470314	0.0328693	6.44737	6.45953	5.93761	6.28653	6.59969	7.08849	7.08424	7.62557	6.88282	6.90077
17155_at	Man1a	0.751086	6.87415e-07	0.000928812	9.69962	10.0561	10.1288	10.0334	10.0882	10.8574	10.705	10.8005	10.747	10.6589
53860_at	Sept9	0.747277	0.00146108	0.0599608	7.66483	7.20167	7.6321	6.85763	7.56013	7.86518	8.36636	7.71939	8.4084	8.34527
16153_at	Il10	0.742506	0.000296688	0.0256826	5.89421	5.87573	5.87772	6.08648	5.78183	6.52461	6.61067	6.29318	6.60238	7.20103
53357_at_AB_1:3	Pla2g6	-0.741181	0.00363243	0.0963207	7.33279	7.50327	7.54855	8.11095	7.56459	6.86548	7.04172	7.39993	6.32075	6.65026
13185_at	Dscr3	0.740525	0.00603559	0.118317	5.35323	5.1142	5.45204	4.83128	5.77691	6.18365	6.39284	6.40989	5.90635	5.40344
56012_at	Pgam2	-0.735388	0.000507549	0.034418	9.81092	9.61154	9.79684	9.90781	10.2741	9.05976	8.86421	8.86927	9.29706	9.57389
216877_at_AB_1:11	Dhx33	-0.732828	0.000206905	0.0212326	6.06371	5.97784	6.05576	5.61061	5.82131	5.11635	5.33953	5.20072	5.42626	4.79763
21935_at	Tnfrsf17	-0.731763	3.69555e-06	0.00199732	10.1931	10.2974	10.2093	10.4209	10.3326	9.89282	9.49216	9.40239	9.47845	9.4955
67951_at	Tubb6	0.729269	0.000182581	0.0208477	4.77673	4.62142	4.69973	4.86341	4.97993	5.43938	5.81774	5.81389	5.39522	5.17044
76933_at	Ifi27l2a	0.729044	7.27414e-06	0.00327619	10.3821	10.4311	10.3284	10.524	10.2209	10.915	10.8971	11.3145	11.2571	11.2268
85031_at	Pla1a	0.72557	0.00400421	0.098073	4.73865	4.89945	5.02612	5.20411	4.92814	5.32707	5.19207	6.04179	5.69848	6.23779
16423_at_AB_1:8	Cd47	0.724947	9.4347e-07	0.000956089	9.71226	9.69869	9.60869	9.84677	9.45427	10.2391	10.3211	10.5623	10.4181	10.4159
14281_at	Fos	0.723826	0.0153585	0.181769	7.79824	8.21382	7.19084	8.31896	7.69305	8.55264	9.16335	8.40304	8.81346	7.88566
50723_at	Icosl	0.719106	0.00122594	0.0543098	5.69301	6.21136	6.418	5.87378	6.31311	6.80411	7.03681	7.09954	6.54218	6.61954
71914_at	Antxr2	-0.714391	0.000386043	0.0287124	7.52599	7.76555	7.57849	7.58558	8.27817	7.15753	7.18907	6.93725	6.80967	7.10954
52335_at	Atxn1l	-0.71221	0.000440969	0.0316366	6.21977	6.40372	6.50308	6.05701	6.76663	6.02807	5.59891	5.83157	5.49164	5.46017
78618_at	Acap2	-0.709997	0.013416	0.169265	5.67732	7.0597	5.87377	5.55414	5.85726	5.03441	5.27872	5.12696	5.61386	5.16927
227800_at_AB_1:5	Rabgap1	0.705323	0.0160076	0.186105	4.62869	5.16295	5.04525	4.0793	4.97084	5.17624	4.88346	6.04412	5.5298	5.62561
15258_at_AB_7:11	Hipk2	-0.703365	0.0165033	0.186861	6.40951	6.91526	6.94614	5.75097	6.44256	6.32174	5.41838	5.29728	5.85333	5.92084
67305_at	Gpx7	-0.69977	0.00903523	0.141134	5.12172	6.38087	5.24636	5.29708	5.62764	4.60739	4.46036	4.63247	5.05283	5.10561
16768_at	Lag3	0.699031	0.000258433	0.0241043	5.84208	5.94667	5.5034	5.70748	5.66277	6.73108	6.64882	6.29576	6.37507	6.10342
78943_at	Ern1	-0.696988	0.000652946	0.0395674	7.85477	7.56609	7.8221	7.45083	7.32531	6.91747	6.76688	6.71002	7.38993	6.71677
103140_at	Gstt3	0.693756	0.000883441	0.0468108	5.15013	5.08465	5.60118	5.29699	5.15195	6.18132	5.44833	5.89914	6.097	6.12696
67216_at	Mboat2	-0.691516	0.000152686	0.0198703	5.91082	5.46185	6.06577	5.85804	5.73673	5.16779	4.85217	5.10002	5.17803	5.27005
12527_at	Cd9	0.690654	0.00648313	0.120654	5.75738	5.73507	6.37797	6.38828	5.52796	6.53485	6.62004	6.31569	6.85165	7.23862
74747_at	Ddit4	0.684537	0.000519751	0.0345405	6.72864	7.08616	6.53347	6.52258	6.39953	7.35389	7.55752	7.05092	7.4929	7.21043
83408_at	Gimap3	0.681397	0.00111966	0.0520606	4.973	4.97175	4.59937	5.13116	4.78405	5.70256	5.79474	5.25237	5.42274	5.76416
15982_at	Ifrd1	0.68005	0.00463242	0.104661	5.63545	6.28276	5.75083	6.59948	5.99367	6.94647	6.45244	6.41485	6.91326	6.83389
66148_at	Dnajc15	0.679956	2.24468e-05	0.00699908	9.23475	8.79321	8.99307	8.73291	8.77557	9.40225	9.55504	9.68309	9.60751	9.67476
17259_at	Mef2b	0.679103	0.000195128	0.0211759	6.96542	6.72204	6.50731	7.06787	6.90669	7.51393	7.56703	7.22568	7.80273	7.41705
75909_at_AB_9:14	Vmp1	0.676202	7.72955e-05	0.0149876	8.09472	7.9817	8.0798	7.95118	7.65128	8.64158	8.84769	8.77302	8.5028	8.30759
100637_at	N4bp2l1	0.675555	0.00893355	0.141134	4.82501	5.40044	5.35454	5.33473	4.39558	5.23261	5.72911	6.15031	5.73416	5.95908
19730_at_AB_5:11	Ralgds	0.674747	0.00538652	0.112258	5.463	5.81452	6.08831	5.21169	5.16869	6.05257	6.28763	6.11753	6.08421	6.62815
21940_at	Cd27	0.674385	0.0192735	0.204089	4.60229	4.67344	4.68999	4.76098	5.15455	5.61046	6.2696	5.36391	5.37396	4.61402
66120_at	Fkbp11	-0.674028	0.00744773	0.13069	9.37833	9.32663	9.66373	9.85093	10.0068	8.45565	9.11064	8.49712	9.38522	9.36905
14672_at_AB_1:10	Gna11	-0.670658	0.000654007	0.0395674	7.54004	7.45996	7.12914	7.13237	7.20356	6.39333	6.64668	6.85321	6.27229	6.93674
286940_at	Flnb	-0.666426	0.00171376	0.0649228	6.98321	6.82946	6.65387	6.47335	7.02671	6.32907	5.5916	6.44504	5.98003	6.26207
67815_at	Sec14l2	0.66574	0.0138944	0.172447	5.36812	5.11453	5.20764	4.87405	4.72273	5.31515	6.24131	5.49048	5.37344	6.33497
20317_at_AB_12:22	Serpinf1	0.664667	0.00462933	0.104661	6.54819	6.03636	5.94999	6.41535	6.39687	6.98166	7.34054	6.31743	6.98119	7.03011
72568_at_AB_1:10	Lin9	0.664403	0.0164755	0.186806	5.16409	4.61056	5.96211	5.46564	4.88859	6.15502	5.57597	5.64616	5.89489	6.20776
18019_at_AB_1:11	Nfatc2	0.664199	0.00637809	0.12006	5.49181	5.60316	5.22129	5.33503	5.44697	6.36665	5.93349	6.38275	6.3742	5.25935
227731_at_AB_12:17	Slc25a25	-0.663151	0.0109282	0.154616	7.66879	7.39782	7.28268	7.7873	7.79867	7.37545	7.1702	6.04549	7.11456	6.86444
73212_at	3110082I17Rik	0.661493	0.00126945	0.0554978	6.23991	6.26629	6.63818	6.62519	6.1244	6.86116	6.96907	7.41016	6.74031	7.3866
11792_at	Apex1	0.66059	1.87463e-05	0.00633235	6.01667	6.02643	6.10653	6.48374	6.08651	6.73976	6.84826	6.81742	6.95826	6.5972
16173_at	Il18	0.659016	0.0149977	0.179873	6.73018	5.78867	6.78615	6.07175	5.55406	6.96471	6.92856	6.78879	6.95978	6.59305
50498_at	Ebi3	0.657822	4.39186e-07	0.00089012	9.63069	9.56592	9.58989	9.39572	9.72969	10.2992	10.1182	10.2952	10.3411	10.179
231507_at	Plac8	0.654498	0.00261201	0.0817837	9.67497	9.10667	9.09865	9.38765	8.46908	9.58745	9.91131	9.83051	9.9107	9.96476
18983_at_AB_1:8	Cnot7	0.652414	0.00451897	0.103783	5.79529	5.72626	5.90959	6.28276	6.48826	6.16308	6.96048	6.8121	6.86358	6.73608
14056_at	Ezh2	0.651221	0.016391	0.186761	6.0609	5.12122	6.03246	5.35478	5.7517	6.20159	6.79044	6.60311	6.33273	5.69594
12332_at	Capg	0.650937	9.19025e-07	0.000956089	8.83935	8.78311	8.91747	9.08197	9.04757	9.56119	9.45645	9.54665	9.70173	9.63555
67451_at	Pkp2	0.650237	0.00167084	0.0645809	4.91769	5.05264	4.89571	4.26082	4.42513	5.54667	5.48308	5.27621	5.24071	5.22056
70611_at	Fbxo33	0.648242	0.0011238	0.0520606	5.17662	4.62721	5.10689	5.19564	4.46009	5.60902	5.54508	5.61846	5.62853	5.3581
217353_at	Tmc6	0.643473	0.00069006	0.0408344	8.31212	7.63852	7.79113	7.95664	7.72097	8.46919	8.8035	8.37746	8.72893	8.29889
73723_at	Sh3bgrl3	0.638614	2.72774e-05	0.00789778	9.67106	9.62001	9.50774	9.47782	9.45974	10.147	10.0494	9.9254	10.3871	10.4522
16186_at	Il2rg	0.636439	0.000132628	0.018224	9.21362	9.49252	9.50596	9.28278	9.33556	9.87821	10.1722	10.2639	10.0811	9.60977
65960_at	Twsg1	0.634328	0.000189585	0.0211759	6.71989	5.98012	6.54801	6.56412	6.37229	7.08761	7.02344	6.98369	7.20909	7.10139
108150_at_AB_1:9	Galnt7	-0.634284	0.00277355	0.0838999	5.91015	5.44232	5.84015	6.0274	5.92961	4.84616	4.96199	5.24047	5.27542	5.57477
209387_at_AB_1:8	Trim30d	0.634161	0.00503629	0.108501	5.85712	5.99185	5.55919	5.30308	5.15002	6.06989	5.87927	6.44328	6.44197	6.38232
69546_at	Mapk1ip1	-0.63328	0.00475986	0.105721	6.42036	7.05134	6.29607	6.53273	6.57444	6.092	6.188	5.37602	5.8375	6.19211
20475_at	Six5	-0.632758	0.00165647	0.0645627	6.24466	6.23735	6.52818	6.04052	5.86158	5.69838	5.16699	5.45511	5.90617	5.51126
73582_at	Camkmt	-0.632466	0.00731252	0.129721	5.05835	5.6505	5.32592	5.6512	5.48153	4.93027	5.32523	4.41657	4.77593	4.52968
66568_at_AB_1:7	Rwdd3	-0.631603	0.00421765	0.101461	5.36869	5.16381	6.02519	5.92364	5.69383	5.08183	5.39594	4.88251	4.86968	4.8727
217154_at	Stac2	-0.631511	0.000729644	0.041952	7.77846	7.69573	7.34524	7.8128	7.46259	7.22676	7.2809	6.61793	7.01063	6.79336
70110_at_AB_9:22	Ifi35	0.631072	0.00620824	0.119532	8.73255	8.4677	8.8297	7.81489	8.44827	9.45661	8.76456	9.36974	8.82546	9.10045
100862199_at	?	0.63093	0.000561195	0.036108	6.93013	7.26699	7.40947	6.87202	7.03364	7.60043	7.65722	7.5209	8.02769	7.93905
59027_at	Nampt	0.630497	0.0234808	0.226618	5.86897	6.76583	5.70203	5.44563	5.50437	6.52168	6.67276	6.79554	6.43054	5.90792
22720_at_AB_1:10	Zfp62	0.62851	0.00636446	0.12006	6.40061	7.01833	6.81739	6.37189	5.95698	6.88346	6.98065	7.45225	7.13534	7.34897
224705_at_AB_5:7	Vps52	0.627929	0.000119284	0.0175825	7.71272	7.64351	7.74972	7.64781	7.30529	8.07341	8.34425	8.44679	8.21185	8.12812
665689_at	Gm12663	-0.627664	0.0124396	0.163836	5.08512	4.84188	5.33187	5.5675	4.72273	4.80035	3.95043	4.358	4.57457	4.70573
20515_at_AB_8:18	Slc20a1	-0.624079	0.00508392	0.10902	5.54679	5.27423	5.8674	5.34462	5.05982	4.89564	4.87005	5.1368	4.35708	4.5855
50762_at_AB_8:13	Fbxo6	0.623621	0.000677406	0.040447	7.84449	7.40753	7.58389	7.4731	7.67745	7.91626	8.45629	8.34264	7.94361	8.4795
227619_at	Man1b1	-0.622844	8.84031e-06	0.00341278	8.28952	8.55255	8.44582	8.67815	8.46169	7.77953	7.7212	7.83468	7.92621	8.05701
100504412_at	4933400F03Rik	-0.620827	0.0137907	0.171474	8.27683	7.87991	7.59323	8.60398	8.57188	7.48206	7.85588	7.03696	7.68587	7.76733
22352_at	Vim	0.61467	0.000760719	0.0428274	7.84827	7.51175	7.31766	7.52726	7.47588	8.54704	8.00024	7.79204	8.11604	8.30682
98878_at	Ehd4	-0.613602	0.000373817	0.0285211	8.62492	8.4441	8.26163	8.58655	8.68292	8.06442	7.97471	7.712	8.19448	7.55087
105859_at	Csdc2	0.613	0.00926342	0.143335	5.19838	4.78915	4.61731	5.00092	4.96773	5.70446	5.7138	5.03034	6.06878	5.08889
239706_at_AB_1:4	Mettl22	0.612718	0.00234962	0.0795686	5.87377	5.92443	5.75982	6.16351	5.64551	6.59553	6.54324	6.74059	6.4168	6.16329
56744_at	Pf4	-0.611132	0.0171742	0.191252	5.01694	6.037	4.67544	4.91305	4.76022	4.42833	4.36465	4.62865	4.56621	4.22209
110006_at_AB_11:21	Gusb	-0.606542	0.000370989	0.0285211	7.34898	7.58024	7.75308	7.75072	7.95469	7.14372	7.02329	6.84882	6.96047	7.37021
18782_at	Pla2g2d	0.606527	0.00528421	0.110982	4.70003	4.71342	4.53099	4.69411	4.54177	4.99519	4.96212	4.87597	5.80693	5.66676
13660_at_AB_7:42	Ehd1	0.604597	1.50551e-06	0.00122052	7.06069	7.08499	7.13067	7.19978	7.11268	7.7798	7.84424	7.71472	7.47188	7.81375
69554_at_AB_1:6	Klhdc2	0.601368	0.0104819	0.150935	6.96641	6.52251	6.68933	6.78509	6.43601	7.09484	7.7584	7.68603	7.13322	6.64886
26411_at	Map4k1	0.601079	0.0164023	0.186761	8.28322	7.90708	7.95364	8.00061	8.84915	8.15171	8.93187	8.64432	9.15808	9.03723
13830_at	Stom	-0.600073	0.00225596	0.0781584	7.02131	7.45915	7.09205	7.49409	6.55861	6.47036	6.61083	6.36893	6.68642	6.49785
69499_at_AB_1:11	Tsr2	-0.596368	0.00151484	NA	6.07393	5.70626	5.90318	6.32192	5.89785	5.64041	5.30293	5.44673	5.47453	5.00847
15894_at	Icam1	0.595203	0.0117821	0.159579	7.48572	8.40657	8.24041	7.63671	7.38176	8.51826	8.15801	8.70614	8.30532	8.61544
56405_at	Dusp14	0.593659	0.0193843	0.204089	5.58289	5.86447	5.63338	6.11378	6.32103	6.4405	6.58097	5.85646	7.01566	6.72278
67283_at	Slc25a19	0.592646	0.000181628	0.0208477	6.20891	6.58098	6.31586	6.43248	6.19421	7.01359	7.12931	6.75328	6.71033	7.17296
268481_at_AB_12:17	Krt222	-0.592357	0.0161161	0.186105	5.71487	6.42707	6.01191	6.63937	6.19909	5.37639	5.08038	6.06109	5.6427	5.73162
66291_at_AB_5:9	Smim8	0.591377	0.000992729	0.0493544	6.63407	6.8622	6.47971	6.65599	6.93742	7.42644	7.42663	7.18279	6.94322	7.56268
236312_at	Pyhin1	0.591156	0.00502317	0.108501	7.55847	7.60175	7.7603	7.34767	7.03913	7.74106	7.8639	8.45064	7.94871	8.27534
18037_at	Nfkbie	0.591068	0.00901256	0.141134	6.55216	7.00838	6.81174	6.70255	5.98901	7.31131	7.27358	7.55102	6.97457	6.8311
83673_at	Snhg1	0.590981	0.014097	0.173421	5.91322	6.11903	5.81	5.63605	5.15974	6.34236	6.76487	6.0423	6.55257	5.93768
66603_at	Gemin2	0.590535	0.00392397	0.0978949	4.65106	4.64104	5.11866	4.95	4.56511	5.68384	5.44019	5.12562	5.17888	5.45255
52710_at	Slc52a2	0.584054	0.000162621	0.0199752	6.65624	6.73813	6.87707	6.43785	6.3207	7.28691	7.09579	7.00292	7.35704	7.29141
100504486_at	Gdap10	0.583776	0.0032177	0.0908915	4.54418	5.16065	5.03521	4.94767	4.93032	5.86018	5.37736	5.47757	5.74007	5.13703
54667_at_AB_12:22	Atp8b2	-0.583536	0.00730446	0.129721	6.85664	6.83765	6.94048	6.60415	6.24517	6.4056	5.75817	5.77828	6.54108	5.99137
234384_at	Mpv17l2	0.58231	0.000621598	0.0387638	8.06361	7.6904	8.06433	8.04494	8.20101	8.29897	8.47413	8.56995	8.81981	8.90802
12385_at	Ctnna1	0.582008	0.00047015	0.0328693	6.49788	6.76781	6.22122	6.58619	6.575	6.80993	7.35848	7.32553	7.01842	7.12731
74732_at	Stx11	0.579897	0.00266458	0.0818572	6.53984	6.80929	6.72816	6.7091	6.10438	7.4854	7.0669	6.85881	7.30049	7.09734
14979_at_AB_1:7	H2-Ke6	-0.579386	3.90233e-05	0.00946815	8.24912	8.21165	8.34465	8.21222	8.6126	7.66487	7.62173	7.93969	7.73405	7.83274
69072_at_AB_7:9	Ebna1bp2	0.574506	0.00805637	0.135165	6.57114	5.92967	6.19188	5.78283	6.46422	7.04738	6.43845	6.90016	6.51967	7.10324
73167_at	Arhgap8	0.574191	0.00109688	0.0520606	5.85528	5.74816	5.81609	5.51942	5.96258	6.58456	6.13047	6.02136	6.50158	6.5951
53871_at_AB_1:11	Pkd2l2	-0.573849	0.00243459	0.0800735	7.13367	7.10998	7.16109	7.37873	7.49281	6.92697	6.37624	6.26215	6.91246	6.8814
208647_at	Creb3l2	-0.570733	1.41743e-05	0.00522324	9.53204	9.78037	9.77978	9.70868	9.71761	9.15934	8.86891	9.18002	9.2709	9.23482
434341_at	Nlrc5	0.570676	0.0130907	0.167656	5.8253	6.16473	6.08684	5.52197	6.34307	6.30309	6.31346	6.98129	6.29967	7.01138
16764_at	Aff3	0.568771	0.00532411	0.111244	5.46773	5.34645	5.75842	5.6302	5.22182	6.04878	5.83208	5.96089	6.66954	5.83364
73094_at	Sgip1	-0.567209	0.00289658	0.0860167	6.0405	5.98232	5.62451	6.43162	6.28235	5.58525	5.65895	5.65483	5.32104	5.30917
67732_at	Iah1	0.566417	9.8471e-05	0.0170848	7.59786	7.66828	7.71123	8.19643	7.84925	8.38444	8.32027	8.28104	8.35337	8.48408
18187_at	Nrp2	-0.565183	0.00257875	0.0817837	5.17028	5.66428	5.35739	5.49054	5.99251	4.97051	4.76463	4.9421	5.17959	4.9618
11658_at_AB_5;10:42	Alcam	-0.565035	0.000178866	0.0208477	7.49902	7.85577	7.66382	7.85884	7.80763	7.50567	7.20234	7.08626	6.9795	7.0503
105670_at	Rcbtb2	-0.564196	9.07132e-05	0.0167139	6.59703	6.2712	6.46502	6.62194	6.67494	5.89172	6.08399	6.10237	5.71816	6.01111
76580_at	Mib2	-0.562925	0.000200722	0.0211759	5.92089	6.11912	6.27685	6.149	5.89951	5.65055	5.5288	5.64372	5.35504	5.34016
66253_at_AB_4:10	Aig1	-0.561801	0.00979846	0.145961	6.55965	6.7108	6.75497	6.73115	7.16754	6.46778	5.75385	5.85491	6.36038	6.58972
75788_at_AB_1:9	Smurf1	-0.561114	0.00870136	0.139476	5.86959	5.14005	5.57464	5.34668	5.03353	4.61466	4.62154	5.13908	4.94897	4.85095
110959_at	Nudt19	0.558637	0.00135965	0.0579156	5.46591	5.55831	5.70738	5.41659	5.01194	5.84124	6.00827	6.201	6.1278	5.77698
20621_at	Snn	0.558115	0.00549914	0.113889	7.44994	7.80649	7.69963	7.20953	7.96611	7.94676	8.54059	8.45737	7.88774	8.2071
17305_at	Mfng	0.557658	0.0182097	0.198804	7.22974	7.12139	6.79863	6.51194	7.0962	7.87777	7.58933	7.42744	7.8134	6.73382
16438_at	Itpr1	0.557096	0.0185474	0.200485	5.1546	5.12221	5.20763	5.07946	4.79604	5.67857	6.10373	5.99394	5.55286	4.85055
21346_at	Tagln2	0.557017	8.08833e-06	0.00336777	6.38957	6.6578	6.67907	6.69304	6.47467	7.03019	7.12963	7.16226	7.20263	7.16164
58859_at_AB_1:9	Efemp2	-0.555501	0.00571054	0.116029	5.53237	5.89748	5.15422	5.89668	5.50842	5.25563	4.94093	4.91708	4.82126	5.28785
114679_at	Selm	-0.555444	0.00282714	0.0845743	10.1396	10.0635	10.2145	10.4384	10.2445	9.02356	9.70904	9.65322	9.72659	10.0625
24110_at	Usp18	0.555362	0.0077963	0.133343	4.77005	4.52558	4.4445	4.63465	4.21801	5.02822	4.73769	5.23589	5.61043	4.77141
66857_at_AB_1:6	Plbd1	-0.554928	0.00431714	0.102636	5.91495	5.07791	5.51464	5.1658	5.37042	4.87065	4.88804	4.97355	4.80257	4.74297
16909_at	Lmo2	-0.55448	0.0125837	0.163836	8.61984	8.03708	8.38348	8.20009	8.20269	8.36457	7.32633	7.47388	7.47796	7.99274
80291_at	Rilpl2	0.552864	0.0145716	0.17711	8.36313	8.14289	8.22204	8.45674	7.72109	8.9268	9.09592	8.98435	8.50149	8.05752
52668_at_AB_11:20	Ifi27	0.552836	0.00234791	0.0795686	8.6419	8.46046	8.97485	8.71737	9.02844	9.33052	8.83699	9.51063	9.43039	9.49269
75974_at	Dock11	-0.551974	0.014568	0.17711	7.77095	7.28447	7.97733	7.83116	7.61381	7.60889	6.61181	7.1036	7.42925	6.78434
59041_at_AB_5:11	Stk25	-0.551437	0.00395153	0.0978949	6.04322	5.74803	5.54422	5.95784	6.26547	5.10201	5.47954	5.23402	5.50227	5.54975
212933_at	Pm20d1	0.548729	0.0118347	0.159579	4.92333	4.26328	4.11359	4.43374	4.24918	4.91247	4.96271	4.45895	5.02484	5.42315
107766_at	Haao	-0.548433	0.0059979	0.118317	6.78412	6.82112	6.68874	6.81722	6.72896	5.75513	6.71142	6.31333	6.46401	5.82205
20496_at	Slc12a2	-0.547299	0.0107344	0.152942	7.08559	7.56234	7.43809	7.4749	8.22697	6.97162	6.80848	6.85264	7.28128	7.14956
56722_at	Litaf	0.547104	0.000222422	0.0217982	6.83034	7.00109	6.87361	6.73108	6.8246	7.23175	7.67552	7.54675	7.3982	7.09922
380712_at	Tlcd2	0.542217	0.0166155	0.187607	4.94803	4.90856	4.92499	4.92323	4.92253	5.3096	5.2061	5.50055	5.0497	6.27402
225288_at	Fhod3	-0.541929	0.017001	0.189845	4.95559	5.19017	4.1931	5.33525	4.50028	4.14461	4.32356	4.29938	4.33832	4.28639
319236_at	Trim12c	0.54186	0.000413419	0.0301945	6.38046	6.14993	6.40199	5.87062	6.28378	6.68292	6.61268	6.7658	6.91929	6.9075
66940_at	Shisa5	0.541753	3.97085e-05	0.00946815	10.3701	10.6269	10.6169	10.5183	10.4522	11.1126	11.0806	11.2459	11.0969	10.7468
237886_at	Slfn9	0.541366	0.00168881	0.0645809	4.66641	4.54468	4.74387	4.7571	4.68517	5.3962	5.20553	5.50858	4.74354	5.29915
68988_at	Prpf31	0.540483	0.00220122	0.0775433	6.66508	6.33106	6.07851	6.1115	6.1211	6.45494	6.81646	6.79647	7.02171	6.94357
242406_at_AB_8:11	Rgp1	-0.540235	0.014504	0.177085	6.29013	6.8161	6.56342	6.46302	7.16456	6.28194	5.78171	6.47707	5.87536	6.23529
319939_at	Tns3	-0.536119	0.00511444	0.10902	9.26833	9.45863	9.21765	9.43735	9.91993	9.033	8.5584	9.14862	8.74046	9.22654
105446_at	Gmpr2	0.534433	0.0160709	0.186105	6.04277	6.02319	6.62833	6.00498	5.81411	6.48278	6.74605	6.65354	6.16323	7.17606
12334_at	Capn2	0.534262	0.00675266	0.123855	7.40818	7.05933	6.58603	6.91295	7.55528	7.59485	7.80545	7.48528	7.6005	7.73285
17969_at	Ncf1	0.532576	0.00223913	0.0779083	5.00759	5.41904	5.22021	4.76183	4.78852	5.76292	5.70852	5.59933	5.4932	5.29844
78372_at	Snrnp25	0.53217	0.00340246	0.0938224	6.08978	5.88278	6.07297	5.5675	5.66869	6.41342	6.81559	6.23452	6.46687	6.14297
52668_at_AB_1:10	Ifi27	0.532104	0.00261592	0.0817837	7.22426	7.58499	7.52307	7.17592	7.89548	8.0431	7.83192	8.31872	7.93465	7.96461
67865_at	Rgs10	0.532056	0.00700077	0.12754	8.98225	8.61859	8.56149	9.32012	9.14977	9.37139	9.77632	9.72211	9.39332	9.15328
227700_at	Sh3glb2	-0.531825	0.00986638	0.145961	6.37542	6.80032	6.93943	6.32534	6.41283	6.25495	5.93669	5.86176	6.41356	5.6322
71723_at	Dhx34	0.531782	0.00188318	0.0700317	5.57117	5.0527	5.56523	5.36997	5.51447	6.18048	5.80217	6.01251	5.91552	5.86365
69181_at	Dyrk2	-0.530977	0.00577655	0.116351	5.97839	6.21534	6.1174	5.82764	5.77602	4.9061	5.49113	5.46646	5.56855	5.80479
14793_at_AB_5:9	Cdca3	0.530738	0.0113765	0.157101	6.66402	5.6505	6.23752	6.07146	6.18244	6.35439	6.82418	6.76781	6.75673	6.96153
14017_at	Evi2a	-0.530702	0.000525768	0.0345405	8.57959	8.81211	8.63071	8.68763	8.95826	8.30061	8.22864	7.76537	8.32382	8.35538
98404_at	AI597479	0.530276	0.00461787	0.104661	5.35994	5.36086	5.74958	5.65222	5.43117	6.31338	5.71855	6.20583	6.29584	5.6945
103711_at	Pnpo	-0.529501	0.00258237	0.0817837	7.31227	7.66332	7.63697	7.18333	6.92498	7.03719	6.74258	6.61664	6.77842	6.93344
69572_at	Mfsd3	-0.529226	0.00296839	NA	6.41353	6.34236	5.84568	5.942	6.26519	5.7581	5.60534	5.68205	5.43352	5.67145
66441_at_AB_4:7	Magohb	0.529193	0.0186883	0.201204	6.29615	6.24543	5.94018	5.94373	5.86828	7.07997	5.99151	6.723	6.26049	7.03529
170752_at	Bco2	0.528991	0.0076131	0.131598	5.0781	5.0011	4.87237	5.63375	4.91957	5.44709	5.67245	5.92833	5.73047	5.25606
18019_at_AB_34:55	Nfatc2	0.528591	0.00141315	0.0590535	5.64248	5.51992	5.68108	6.02056	5.601	6.53379	6.27479	6.17599	5.91457	6.18939
69807_at	Trim32	-0.528288	0.00499746	0.108327	5.66581	6.14034	5.56518	6.0426	6.14504	5.26594	5.07156	5.37711	5.63697	5.5766
18041_at_AB_1:10	Nfs1	0.528257	0.00620038	0.119532	5.7663	5.76002	5.60605	5.36313	5.55209	5.75137	5.87089	6.4611	6.10804	6.45671
22761_at	Zfpm1	0.527413	0.000509455	0.034418	5.21136	4.83375	5.07955	5.21942	5.25653	5.876	5.56426	5.67927	5.7389	5.40101
69028_at	Mitd1	0.526657	0.0182938	0.198804	5.41789	4.53276	5.14649	5.25487	4.85452	6.00424	5.08316	5.61046	5.66788	5.52782
26362_at	Axl	0.526651	0.00937616	0.143526	7.57271	7.07801	6.65331	6.73346	7.02347	7.55692	7.71992	7.5563	7.71633	7.15111
71820_at	Wdr34	0.52516	0.0160991	0.186105	4.68521	5.24532	5.26367	5.47177	5.34745	5.63612	5.19459	6.13211	5.84255	5.81327
227541_at	Camk1d	-0.52421	0.0234729	0.226618	5.12723	5.25488	5.47207	5.3285	5.33434	4.8311	4.38175	4.21545	5.41411	5.0434
70435_at	Inf2	0.523379	0.000678524	0.040447	5.90561	5.86496	5.8584	5.90014	5.75466	6.70188	6.28258	6.6043	6.07569	6.25392
15258_at_AB_12:39	Hipk2	-0.521824	0.0206597	0.211208	5.61731	5.26183	5.9995	6.34385	6.05389	5.03437	5.12331	5.41284	5.73695	5.37018
77318_at	Ankrd55	-0.520661	0.00208842	0.0742579	8.38822	7.73951	7.75109	7.80631	7.92906	7.48125	7.66104	7.2123	7.37995	7.35711
384783_at	Irs2	-0.515751	0.000167464	0.0201214	8.44693	8.49973	8.6572	8.45489	8.69691	8.19728	7.99203	7.72098	8.19909	8.0642
15483_at	Hsd11b1	-0.515378	0.00765629	0.131782	10.1491	9.80076	9.78962	10.1711	10.1812	9.77358	9.05966	9.17778	9.48832	9.91503
72349_at	Dusp3	-0.515317	0.0133512	0.169265	5.90187	6.60815	5.90954	6.50882	6.4837	5.88224	5.77035	5.47305	5.50882	6.15759
80751_at	Rnf34	0.514776	0.00020374	0.0211759	6.49839	6.45816	6.24475	6.0328	6.41337	6.8933	6.715	6.80351	6.84847	6.98128
232210_at	8430410A17Rik	0.514744	0.0203378	0.209851	7.92369	7.2737	7.53608	8.09588	7.39404	8.523	8.04686	7.78796	7.94121	8.57048
218138_at	Gmds	-0.514269	0.0072948	0.129721	7.80007	7.99868	7.91453	7.74239	7.75827	6.85065	7.12285	7.61749	7.19359	7.81707
76246_at	Rtf1	0.513636	0.00318425	0.0905464	5.55727	5.02433	5.39248	5.0111	4.87176	5.74031	5.65744	5.80741	5.73586	5.49506
100040766_at_AB_1:11	Mroh2a	-0.513473	0.0107819	0.15308	5.99414	5.62404	6.30201	5.86191	6.40501	5.22925	5.71383	5.22579	5.61034	5.85416
50523_at_AB_1:12	Lats2	0.512945	0.00240879	0.0800126	5.13197	5.09128	5.09261	5.44531	5.44029	5.65417	5.7173	5.89337	5.44731	6.03039
76510_at	Trappc9	-0.51279	0.0192378	0.204089	6.15174	6.32057	6.00444	6.11825	6.7978	5.3843	5.46966	6.06492	6.08172	5.87067
17748_at	Mt1	0.512158	0.00425927	0.10216	11.0443	10.8626	10.6951	10.9464	11.6681	11.4579	11.5023	11.6044	11.6217	11.5608
16004_at	Igf2r	0.512068	0.00030956	0.0261417	6.84397	6.78205	7.00104	7.06545	7.20415	7.48473	7.45831	7.21771	7.7013	7.55342
24088_at	Tlr2	0.511985	0.00639317	0.12006	6.1012	5.72303	5.58338	5.21617	5.86891	6.08178	6.18421	6.00752	6.22058	6.47898
12282_at_AB_1:11	Hyou1	-0.511056	0.00639767	0.12006	8.42186	8.53012	8.52022	8.1187	8.39461	7.48421	7.7386	8.13532	7.80567	8.43845
79202_at	Tnfrsf22	0.509953	0.00156049	NA	4.70597	4.72518	4.7279	4.55327	4.7932	5.0925	5.12891	5.04089	5.15692	5.64024
16818_at	Lck	0.509878	0.0112256	0.156455	4.39425	4.47561	4.53201	4.48772	4.41627	5.16117	5.37374	4.75521	5.23844	4.37397
433752_at	AA415398	-0.508372	0.00329287	0.092692	5.05757	5.2605	5.17539	4.53853	5.26301	4.541	4.5239	4.58201	4.53086	4.50776
78329_at	2310010J17Rik	0.507919	0.00249565	0.080929	6.2274	5.93405	6.22908	5.65308	5.78083	6.60852	6.62465	6.39047	6.28233	6.42302
276846_at	Pigs	0.507019	0.0229486	0.225529	7.12691	6.47504	7.00845	6.63003	6.84902	6.94799	7.16484	7.317	7.2767	8.06391
104718_at	Ttc7b	-0.506928	0.0127141	0.164654	6.75806	6.72005	6.81803	6.68908	6.90928	6.70057	5.91834	5.72281	6.55548	6.47241
15953_at	Ifi47	0.50669	0.00259972	0.0817837	7.12808	7.40412	7.30732	7.41771	6.89017	7.49155	7.68815	8.1613	7.71669	7.67778
56284_at_AB_1:15	Mrpl19	0.506217	0.0169177	0.189429	5.59624	5.99634	5.72046	5.59173	5.30383	5.93272	6.16626	5.65813	6.64338	6.37376
12142_at	Prdm1	-0.506052	0.00196968	0.0721694	8.3524	8.59071	8.80803	8.24584	8.3819	8.28292	8.08492	7.83601	7.69134	7.93875
54648_at	Ccdc120	0.50599	0.00243964	0.0800735	4.59255	4.02534	4.4949	4.01251	4.34092	4.82208	4.61036	4.85065	4.7665	5.03259
83409_at	Lamtor2	-0.505499	0.000101401	0.0171262	10.0583	10.0516	9.99103	10.237	10.1631	9.47184	9.51586	9.56647	9.49517	9.92224
107771_at	Bmyc	-0.503786	0.0114071	0.157101	7.1474	7.58794	7.59502	7.21168	7.62487	6.59822	7.48193	7.03692	6.62387	6.85031
56070_at_AB_20:27	Tcerg1	0.503618	0.0161602	0.186105	5.468	6.01127	5.40659	5.45071	5.94498	6.42675	5.71298	5.92328	6.22006	6.46799
81703_at	Jdp2	0.503443	0.0111308	0.156121	4.5145	4.38763	4.74239	4.52155	4.97888	5.27172	5.50118	5.07391	4.6915	5.12761
26456_at	Sema4g	-0.503278	0.00217648	NA	5.2924	5.65991	5.51575	5.26966	5.69432	4.97231	4.89933	5.10312	5.17081	4.7389
54644_at	Otud5	0.502011	0.00110112	0.0520606	7.71861	7.76033	8.07135	7.39861	7.58899	8.17141	8.1899	8.42667	8.05841	8.1921
78244_at_AB_12:21	Dnajc21	-0.50182	0.0135399	0.170314	6.36792	5.84477	6.12091	6.28274	6.24312	5.6669	5.07843	6.16453	5.69201	5.61856
20715_at	Serpina3g	0.501424	0.00613842	0.119532	8.64183	8.87959	9.02219	9.08198	8.8812	9.49365	9.75194	9.65362	9.15921	8.9293
101202_at	Hepacam2	-0.500882	0.00281565	0.0845426	9.24649	9.38955	9.12705	9.05351	9.18634	8.78886	8.51759	8.31224	8.72819	9.20862
242894_at	Actr3b	-0.500822	0.0134251	0.169265	5.36704	4.57058	5.21624	4.55923	5.01213	4.48556	4.59982	4.20122	4.64806	4.38341
59126_at	Nek6	-0.500819	0.00654744	0.121187	6.59361	6.36063	6.49348	5.99256	6.52327	5.81544	5.67706	5.61004	6.31034	6.03972
11793_at	Atg5	-0.50016	0.00162023	0.0638672	7.47692	7.07298	7.36078	7.03834	7.42572	6.92837	7.04709	6.78516	6.68065	6.43974
104681_at	Slc16a6	0.499758	0.000528311	0.0345405	6.0472	6.1581	6.55924	6.33052	6.33615	6.80422	6.86937	6.57668	6.89638	6.84431
76740_at_AB_1:8	Efr3a	0.499523	0.0116675	0.158973	5.92544	5.96512	6.05826	6.01391	6.35259	6.57446	6.37764	6.09201	7.12511	6.47989
54004_at_AB_10:20	Diap2	0.499506	0.0224591	0.222859	5.50249	4.77919	5.21715	5.22266	5.74703	5.49245	5.8789	5.60597	5.86936	6.1451
75788_at_AB_10:20	Smurf1	-0.499102	0.00902921	0.141134	5.55405	6.30125	5.81537	5.48534	6.10385	5.52182	5.20973	5.41972	5.36497	5.23764
66314_at_AB_1:8	Tpd52l2	0.499077	0.00276344	0.0838999	8.4242	8.33613	8.20846	8.10737	7.76363	8.54489	8.97652	8.76254	8.56208	8.4687
22680_at_AB_1:12	Zfp207	0.498522	0.00872192	0.139476	7.65862	6.99943	7.44473	7.91192	7.43068	7.97472	8.25397	7.88481	8.15741	7.72965
243372_at	Zfp775	-0.498172	0.0154882	0.183037	5.70003	5.519	5.8028	5.54147	6.12338	5.37337	5.63017	5.18781	4.63666	5.25273
21848_at	Trim24	0.497272	0.00758904	0.131462	6.0437	6.03597	6.05334	5.63514	5.99596	6.43319	6.08007	6.31513	6.44086	6.92379
66578_at	Mis18a	0.496514	0.00931755	0.143335	5.61747	4.98479	5.6212	5.13015	5.47604	5.70418	6.00708	5.9441	5.5245	6.1718
77975_at	Tmem50b	-0.494926	0.000192516	0.0211759	7.57582	7.62861	7.30787	7.3107	7.10553	6.98314	6.86535	6.9374	6.87753	6.85226
76856_at	Catsper3	-0.494609	0.0230745	0.225529	4.61657	5.39228	5.39441	5.03354	4.61592	4.26044	4.71082	4.65959	4.26159	4.62778
18626_at	Per1	-0.494121	0.0169143	0.189429	5.41707	5.63047	5.91011	6.32106	5.75876	5.65624	5.17176	5.08282	5.50134	5.19231
12042_at	Bcl10	0.493878	0.000154854	0.0198703	7.78014	7.87341	7.98737	7.86121	7.66774	8.51456	8.40452	8.32186	8.38321	8.01731
239170_at	Fam160b2	0.493829	0.00247754	0.0806643	7.71764	7.70967	7.65477	7.08101	7.76016	8.04782	8.24045	8.06402	7.86199	8.24352
76483_at	Lmf1	-0.493756	0.000845782	0.045409	7.59969	7.36542	7.81392	7.85772	7.73371	7.22743	7.31008	6.89552	7.22075	7.2771
12091_at	Glb1	-0.493614	0.00356251	0.0963207	8.41993	8.56383	8.35731	8.61204	8.84304	8.3863	8.02049	7.74345	7.81642	8.30415
67441_at	Isoc2b	-0.492513	0.00114231	0.0523202	6.92019	7.21843	6.66979	7.14767	6.75435	6.25666	6.39432	6.45238	6.55953	6.56931
18263_at	Odc1	0.492157	0.0190348	0.203046	8.59057	8.65597	8.08431	8.17109	7.99321	8.39219	8.59342	8.72954	8.73655	9.28732
24105_at	Rbck1	0.491455	0.0166049	0.187607	6.44246	6.29692	6.54794	6.23502	5.80366	7.05068	6.61989	6.37139	6.59797	7.14893
20193_at	S100a1	0.491037	0.00756372	0.131462	6.48018	6.09726	6.52077	6.68813	6.27229	6.56018	6.78638	6.77679	7.08989	7.37419
66612_at	Ormdl3	-0.489327	0.000930663	0.0477524	6.61809	6.59097	6.68165	6.56716	6.61921	6.39636	5.98004	5.95242	6.44758	5.88462
15926_at	Idh1	-0.488251	0.0186694	0.201204	6.07983	6.05661	5.78735	6.16971	6.59811	5.78693	6.15572	5.45163	5.57501	5.24385
66943_at_AB_12:33	Pqlc1	0.487792	0.0120945	0.160738	5.93556	5.80032	6.35332	6.33241	5.86924	6.51451	6.59569	6.81257	6.76216	5.97744
13424_at	Dync1h1	-0.48671	0.000649343	0.0395674	7.65581	7.22356	7.83717	7.51465	7.51743	7.07086	7.19239	7.10995	6.99174	6.98697
21754_at	Tesk1	-0.486207	0.00364752	0.0963207	6.10356	6.61186	6.70583	6.74824	6.75946	6.27592	6.07561	5.86448	6.06952	6.3108
52530_at	Nhp2	0.484818	0.000122571	0.0177443	6.44825	6.31414	6.58706	6.45015	6.1467	6.71645	6.86307	6.88094	6.90385	7.00064
13476_at	Reep5	0.484127	5.0855e-05	0.0114523	9.40825	9.5379	9.57886	9.71915	9.68502	10.1706	9.961	10.0493	10.2484	9.88974
216238_at	Eea1	-0.483696	0.0163928	0.186761	4.457	5.41795	4.89883	5.08759	5.04367	4.84371	4.24783	4.42644	4.47971	4.43229
27050_at_AB_6:16	Rps3	0.483484	0.00108155	0.0520606	5.84547	5.98155	6.04889	5.72972	5.79221	6.5145	6.56438	6.33017	6.3036	6.01583
234678_at_AB_10:20	D230025D16Rik	-0.483392	0.0117028	0.159186	7.36908	7.64675	7.22319	7.58917	7.20221	6.43571	6.93614	7.26638	7.24893	6.66075
106869_at_AB_1:11	Tnfaip8	0.481568	0.020925	0.21258	6.94015	6.79722	6.58234	6.48381	6.83864	6.9604	7.59592	7.65812	6.66161	7.16808
242248_at	Bank1	-0.48091	0.0143535	0.176042	7.29235	7.72387	7.16064	6.9337	7.52755	6.94914	6.58324	6.52756	7.21509	7.01421
110350_at	Dync2h1	-0.480621	0.00201803	0.0722772	5.02917	4.8977	5.0621	5.15176	4.68205	4.55072	4.2671	4.34063	4.47048	4.7456
59015_at	Nup160	-0.480461	0.0191929	0.204027	5.58208	6.12432	5.93436	5.96755	5.92111	5.06204	5.15639	5.40256	5.98691	5.49519
667373_at	Gm14446	0.478244	0.00262519	0.0817837	4.22294	4.16455	4.58414	4.36526	4.20562	4.91599	4.65422	4.53309	4.97194	4.85554
66616_at	Snx9	0.478057	0.012006	0.160351	6.5824	6.88257	6.92326	6.49664	6.78361	7.46817	7.29761	6.73522	7.51523	7.0446
68441_at	Rraga	-0.477588	0.00490387	0.107544	8.04588	8.00598	8.27403	8.03073	8.29651	7.92922	7.11994	7.68765	7.71645	7.79162
13864_at	Nr2f6	0.47742	0.00552712	0.114016	6.33097	6.75362	6.35993	6.08353	6.68509	7.00475	7.26245	6.88299	6.9297	6.58957
71701_at	Pnpt1	0.477172	0.011578	0.15814	5.44196	4.95378	5.03279	5.2168	5.17063	5.55037	6.20232	5.5275	5.40465	5.55722
277414_at	Trp53i11	0.476133	0.000334312	0.0268344	7.82858	7.59995	8.00301	7.89472	7.77276	8.46132	8.12439	8.41609	8.37591	8.08689
12335_at_AB_2:4	Capn3	-0.475505	0.00822085	0.136571	5.08512	5.24396	5.25342	5.19939	5.66866	4.96332	4.74841	4.91026	5.05239	4.37287
12371_at_AB_10:20	Casp9	-0.475016	0.00257345	0.0817837	6.40832	6.48845	6.672	6.42603	7.01286	6.32379	6.11748	6.08082	6.16029	5.91673
18763_at	Pkd1	-0.474765	0.00119215	0.053993	5.5269	5.58542	5.31759	5.12507	5.15116	4.76729	5.01285	4.82493	4.8753	4.83983
22612_at_AB_1:11	Yes1	-0.473758	0.0048845	0.107544	5.49351	5.70255	5.11064	5.42979	5.24127	5.1787	4.7484	4.65878	5.04163	4.90417
236604_at_AB_8:41	Pisd-ps1	0.473398	0.0134194	0.169265	6.52151	6.35204	6.22386	5.90089	6.19806	6.8096	6.97023	7.11193	6.40401	6.31863
12122_at_AB_9:22	Bid	0.47339	0.0078772	0.133509	6.22988	6.52427	5.73643	5.72551	6.10587	6.43191	6.64547	6.71845	6.43981	6.46671
72657_at	2700094K13Rik	-0.47324	0.00490825	0.107544	8.29973	8.28867	8.28865	7.6892	8.25618	7.52605	7.86337	7.91823	7.4543	7.64952
66264_at_AB_11:21	Ccdc28b	0.473222	0.00316957	0.0905464	8.9537	8.43977	8.32111	8.56616	8.44601	9.06999	9.3607	8.86807	8.85593	8.93168
77006_at	Ddrgk1	-0.473086	0.000156864	0.0198703	9.52038	9.61341	9.6347	9.52888	9.81385	9.09553	9.23645	9.23781	8.89567	9.29082
106759_at	Ticam1	0.471115	0.00895784	0.141134	7.20698	7.13593	7.30759	7.5746	7.34894	7.67207	7.65887	7.67915	8.36392	7.51211
76375_at	Det1	-0.470531	0.00531858	0.111244	5.77164	5.56816	5.99648	5.43918	5.66312	5.134	5.11097	5.30025	5.57797	4.98356
216131_at	Trappc10	0.469506	0.00729694	0.129721	6.73031	6.58875	6.89922	6.37687	6.75163	7.29894	6.98047	7.39172	7.31557	6.65835
74375_at_AB_12:22	Gcc1	-0.46914	0.0107184	0.152942	6.56259	6.07081	6.72435	6.29888	6.49828	6.05469	6.28522	5.60729	5.77291	6.05451
70640_at	Dcp2	0.468418	0.0113874	0.157101	5.73676	5.10872	5.40718	5.00175	5.39855	5.95166	5.39196	5.87938	5.87629	5.91464
20463_at	Cox7a2l	-0.468346	0.00121608	0.0541689	9.47834	9.32507	9.25897	9.5001	9.12139	8.97048	9.14494	8.6879	8.97463	8.57318
12798_at	Cnn2	0.467384	0.0188415	0.201781	8.36447	7.78906	8.07364	7.85006	8.20761	8.74591	8.70826	8.06564	8.27976	8.82329
12874_at	Cpd	0.466553	0.00443584	0.103337	5.74013	5.59618	5.78077	5.61476	5.16839	6.05438	5.89418	6.41766	6.06141	5.80621
20852_at_AB_9:22	Stat6	0.46402	0.0035017	0.0955835	7.05641	6.75027	6.99336	6.83691	6.66454	7.00086	7.60247	7.58045	7.20932	7.26597
20833_at_AB_1:3;15:31	Ssrp1	0.463905	0.00112155	0.0520606	7.23625	7.25518	7.51749	6.93163	7.28911	7.85617	7.89491	7.74105	7.56125	7.48562
16792_at	Laptm5	0.463881	0.00375218	0.0968755	9.24298	9.49854	9.46813	9.26165	9.36128	9.79144	9.99933	10.1214	9.91973	9.29485
53379_at_AB_15:31	Hnrnpa2b1	0.463419	0.00384662	0.0974516	7.95187	7.85172	7.78949	8.12905	8.43118	8.36691	8.55013	8.2625	8.78488	8.50599
19401_at	Rara	0.462472	0.0125473	0.163836	6.1424	5.74283	6.4278	6.47821	6.24027	6.5857	7.09895	6.70013	6.53202	6.3944
77889_at	Lbh	-0.462451	0.00227325	0.0782683	6.34844	6.50437	6.78131	6.25132	6.47704	5.74101	6.24876	6.17141	5.91128	5.97853
75216_at_AB_10:20	Cep128	0.461865	0.0158647	0.186105	5.35319	5.45434	5.242	5.29218	5.66136	5.77666	6.49628	5.73992	5.61557	5.71812
14969_at	H2-Eb1	0.461643	0.0085844	0.139336	8.24374	8.27696	8.10691	8.71069	8.22204	8.25287	8.99584	8.84635	8.87894	8.87009
70240_at	Ufsp1	-0.461568	0.00718181	0.129384	5.38607	5.31439	5.89243	5.59753	5.70722	5.08555	5.39927	4.7612	5.09714	5.28778
17948_at	Naip2	0.460789	0.0020238	0.0722772	5.60896	5.44634	5.43151	5.56795	5.82093	5.89387	5.97035	6.15508	6.31668	5.88071
20016_at	Polr1c	0.459021	0.00319431	0.0905464	7.1054	7.42705	7.12093	7.15132	6.82537	7.54678	7.95517	7.69832	7.37106	7.43671
71910_at	Ppapdc1b	-0.458239	0.00156291	0.0632241	9.12334	9.14358	9.25292	9.29468	8.99686	8.46925	8.98021	8.90467	8.40647	8.77722
380967_at	Tmem106c	-0.456725	0.00447057	0.10354	7.02663	6.99592	7.07195	6.97109	6.96469	6.2329	6.29385	6.52093	7.06896	6.62625
14913_at	Guca1a	-0.456448	0.0184367	0.199821	6.04059	5.56289	5.55297	5.84369	6.14634	5.0646	5.09488	5.33974	5.61587	5.68631
18412_at	Sqstm1	0.455544	0.000299022	0.0256826	8.36875	8.25574	8.45063	8.53008	8.28442	8.95554	9.03663	8.53383	8.86155	8.79514
11826_at	Aqp1	-0.453023	0.016216	0.186105	5.37701	5.37849	5.4954	4.97299	5.86943	4.89676	5.14384	5.23031	4.88315	4.71972
76062_at	5830428M24Rik	-0.452117	0.00578481	0.116351	5.80648	5.36905	5.8566	5.7697	5.96545	5.23536	5.53094	4.97692	5.39054	5.37222
66789_at	Alg14	-0.451685	0.00264306	0.0817837	7.24139	7.07683	7.28042	7.02308	7.12914	6.40436	6.93736	6.42824	6.76012	6.94005
16410_at_AB_13:23	Itgav	0.4507	0.00728086	0.129721	5.9204	6.38517	6.13463	6.07589	6.024	6.67103	6.92418	6.43217	6.20394	6.57348
223978_at	Cpped1	-0.450289	0.00788832	0.133509	6.51493	6.32721	6.70608	6.77379	7.05671	6.21363	6.17301	6.32917	6.49927	5.92778
432731_at	Zscan26	-0.450024	0.022642	0.223912	8.03707	8.07341	7.82282	8.20985	8.31133	7.72598	7.65872	7.26289	8.22299	7.27962
72017_at	Cyb5r1	-0.449459	0.00827125	0.137127	7.15845	6.75378	7.17933	7.15103	6.995	6.48304	6.8241	6.52871	6.22969	6.97649
19024_at	Ppfibp2	0.449294	0.0147717	0.178471	6.29566	7.21318	6.86073	6.97564	6.93475	7.60967	7.32398	7.14644	7.27111	7.18164
78826_at	P2ry10	0.448739	0.00092399	0.047712	7.15785	7.28569	7.17354	7.30403	7.34897	7.86735	7.92635	7.59359	7.75572	7.35341
70762_at	Dclk2	-0.446858	0.0082995	0.137314	6.41043	5.77003	6.05016	5.79616	5.86024	5.50428	5.24389	5.50863	5.73926	5.61707
270076_at	Gcdh	-0.446177	0.0168131	0.189429	6.32309	6.42986	5.90418	6.41838	5.76635	5.58353	5.34714	5.76748	5.88892	5.99141
107272_at	Psat1	0.445938	0.00136861	0.0579156	8.2319	8.00495	7.99884	8.16978	7.94402	8.14757	8.76256	8.49748	8.68737	8.43992
69912_at	Nup43	0.445926	0.00512357	0.10902	5.46031	5.54651	5.65714	5.22289	5.63323	6.27831	5.76773	5.93588	5.65655	6.09075
226551_at	Suco	-0.445869	4.69155e-05	0.010867	7.7913	7.79974	7.94199	7.87823	7.91862	7.62149	7.26402	7.45592	7.27766	7.46189
20833_at_AB_10:14	Ssrp1	0.444594	0.0100417	0.147257	7.58555	6.96049	7.50273	7.59797	7.48369	8.12798	7.70606	7.81401	8.08966	7.55419
98256_at	Kmo	-0.443745	0.00770691	0.132103	6.15956	5.99514	5.97165	5.83244	6.23993	5.42333	5.84527	5.88873	5.59247	5.23017
212123_at	Dcaf15	0.443513	0.0118678	0.159579	5.74104	5.80583	5.43929	5.17297	5.64668	5.7094	6.38614	5.9549	5.95769	6.06134
66990_at_AB_1:8	Tmem134	0.441878	0.0015907	0.0632241	9.19387	9.13657	9.30355	9.21575	8.76062	9.38907	9.57146	9.40945	9.64415	9.8282
108723_at	Card11	-0.441652	0.0120614	0.16073	6.35089	6.25112	6.08738	6.5737	6.61221	5.87194	6.05414	5.69151	5.73005	6.36572
243910_at	Nfkbid	0.441303	0.00383669	0.0974516	4.61965	4.79159	4.76889	4.52686	4.61822	4.96123	4.8611	5.43741	5.21669	5.12853
81910_at_AB_4:22	Rrbp1	-0.441248	0.0115869	0.15814	8.20792	8.09974	8.17562	8.59393	8.62217	7.74856	7.8467	7.99132	7.6149	8.39856
14470_at	Rabac1	-0.441245	0.000261647	0.0241043	10.3608	10.2622	10.4195	10.7084	10.5176	9.92473	10.0378	9.85129	10.1308	10.17
107350_at	AW112010	0.440848	0.0039467	0.0978949	8.61361	8.88345	8.80005	8.70314	8.51859	8.84645	9.27479	8.83609	9.36538	9.39378
66111_at	Tmed3	-0.440101	0.000811287	0.0443046	9.26732	9.25349	9.32416	9.47809	9.37621	8.71357	9.00707	8.70084	8.81837	9.24314
74048_at	4632428N05Rik	-0.439678	1.96436e-05	0.00637004	7.99653	7.79943	7.95684	7.99022	8.03563	7.37361	7.5361	7.56725	7.4494	7.66742
260409_at	Cdc42ep3	0.438967	0.00901973	0.141134	5.66725	5.29805	5.73907	5.24596	5.56679	5.97745	5.76435	6.37667	5.67493	5.99332
22410_at	Wnt10b	0.438606	0.0204301	0.210453	5.00177	5.44826	5.24731	5.02738	5.31544	5.33415	5.66443	5.75871	6.1702	5.36327
228413_at	Prrg4	0.438509	0.0180323	0.198086	7.13044	7.50019	7.47577	7.39222	7.88219	7.72626	7.73829	8.08448	7.70147	8.36189
269717_at	Orai2	0.437726	0.00814974	0.135946	4.91006	5.11539	4.9571	4.86182	5.27293	5.62357	5.83438	5.28048	5.3141	5.21612
74203_at	Eif4enif1	0.435941	0.0128987	0.165721	6.43254	7.0674	6.80638	6.41752	6.79099	7.152	7.15396	7.4133	7.23038	6.72383
28185_at	Tomm70a	0.435782	0.000393222	0.0289805	7.00081	6.79665	7.10072	6.82836	6.59513	7.44223	7.18393	7.31486	7.24725	7.34819
11671_at	Aldh3a2	-0.435347	0.00755382	0.131462	7.49504	7.48644	7.39097	7.31573	7.57292	7.14741	6.72249	6.97464	7.50924	6.73543
385658_at	Nxpe3	-0.435096	0.0150123	0.179873	7.41496	7.77664	7.47624	7.6971	7.62471	6.9707	7.00977	7.84388	6.96569	7.12697
18605_at	Enpp1	-0.43424	6.49046e-05	0.0134918	9.71861	9.50461	9.65176	9.75944	9.57912	9.12534	9.13785	9.07455	9.23395	9.4343
14960_at	H2-Aa	0.434015	0.00372078	0.0968755	8.35315	7.97038	7.75226	8.14437	7.70034	8.3583	8.63352	8.52512	8.3024	8.28275
12070_at	Ngfrap1	-0.433888	0.0136948	0.170939	7.59251	7.58733	7.32498	7.59918	7.34867	6.99542	7.41363	7.15362	6.51498	7.23431
94094_at	Trim34a	0.433846	0.0230361	0.225529	5.77665	6.14001	6.42563	6.32606	6.5031	7.14272	6.74255	6.40958	6.59393	6.54974
70285_at	Rpf1	0.433652	0.00158451	0.0632241	6.96085	6.71976	6.71564	7.04238	6.66826	7.32813	7.38909	7.41882	7.032	7.1702
19684_at_AB_1:9	Rdx	-0.433329	0.012948	0.166091	7.28272	6.99703	7.03988	6.82978	6.86661	6.69954	6.40624	6.07784	6.83761	6.75768
80911_at	Acox3	-0.433288	0.00894293	0.141134	7.24727	6.88684	6.884	7.29247	7.36236	7.06084	6.42155	6.55384	6.62326	6.77967
17095_at	Lyl1	-0.432147	0.00443164	0.103337	6.86182	6.97457	6.76859	6.78627	7.32215	6.70081	6.63248	6.38658	6.26667	6.57763
67390_at	Rnmtl1	0.431661	0.0108305	NA	5.74021	5.84111	5.47442	5.57014	5.63077	6.14077	5.66065	6.1523	6.0113	6.4165
20128_at	Trim30a	0.431028	0.00950307	0.144003	7.05228	7.40714	7.50979	6.87658	7.16873	7.52019	7.32069	7.79338	7.9501	7.65609
21652_at	Phf1	-0.430186	0.00234724	NA	5.99176	5.72422	5.76516	5.99562	6.17804	5.52812	5.39674	5.40082	5.6478	5.49086
12530_at	Cdc25a	-0.430036	0.0131855	0.168074	6.98634	6.81417	6.72301	7.09526	6.81888	6.71978	6.50811	5.83142	6.63005	6.51392
245386_at	Tmem255a	-0.429599	0.00793002	0.133935	5.08338	4.87947	5.2732	4.50768	4.80583	4.65763	4.49753	4.29136	4.31514	4.66212
14872_at	Gstt2	0.428877	0.000747025	0.0423506	6.75328	6.69439	6.63876	6.98344	6.93289	7.02759	7.0996	7.30118	7.25183	7.45026
213019_at	Pdlim2	0.428681	0.0012422	0.0547309	6.78935	6.83637	6.62374	6.91783	7.04655	7.39623	7.18509	7.03954	7.24273	7.50646
12905_at	Cradd	0.428341	0.00251496	0.0812302	6.41163	6.21027	6.34347	6.7554	6.31502	7.05799	6.72685	6.83728	6.69717	6.87957
72144_at	Slc37a3	-0.428293	0.00458378	NA	5.60643	5.79742	5.56155	5.87338	5.78563	5.13109	5.67761	5.17653	5.39335	5.08358
68515_at_AB_8:22	Myadml2	-0.427972	0.0106312	0.152006	5.5768	5.75161	5.4189	5.41182	5.05654	5.03605	4.93104	4.77846	5.39467	4.97126
64138_at	Ctsz	0.427703	0.00587538	0.116493	9.34487	9.3862	9.26489	9.2072	9.67356	9.86261	9.64041	9.41487	10.1097	9.98626
231004_at	Samd11	0.427673	0.0164613	0.186806	5.72679	5.98197	5.9751	5.80043	6.18474	6.57628	6.11427	6.76203	6.28095	5.98479
338351_at	Akap17b	-0.426065	0.0207758	0.212128	6.40095	6.40506	5.87205	6.62867	6.34168	5.96698	5.63808	5.54147	6.17576	6.1216
26556_at_AB_1:19	Homer1	0.425125	0.0144204	0.176329	5.04568	4.64326	4.99712	4.6336	4.6835	5.54659	4.86797	5.27707	4.99656	5.48291
75605_at_AB_12:22	Kdm5b	0.424838	0.00446555	0.10354	5.93358	5.77072	5.6324	6.0506	5.74238	6.59954	6.162	6.10714	6.27091	6.14335
67630_at	Samd8	-0.424594	0.00448286	0.10354	6.19947	6.23429	6.59263	6.23192	6.35976	6.01998	5.60685	6.12534	5.65792	6.10227
15958_at	Ifit2	0.42446	0.00621208	0.119532	4.75278	4.43485	4.44969	4.36607	4.325	5.22307	4.58087	4.85735	5.00258	4.82339
320299_at	Iqcb1	-0.424272	0.00650376	0.120654	6.85087	6.67501	6.8442	6.97835	7.05669	6.66239	6.41302	6.76756	6.17798	6.18779
109093_at	Rars2	-0.424035	0.00270013	0.0826037	6.32223	6.68938	6.48412	6.34976	6.6927	6.07761	5.92243	6.23493	6.1878	6.01753
20230_at	Satb1	-0.42365	0.0084447	0.138027	5.31757	5.30925	5.46276	5.32975	5.78129	5.17021	4.77662	4.98619	5.37383	4.77349
211978_at	Zfyve26	0.423355	0.00940808	0.143526	5.41955	4.85019	5.0634	4.82775	4.61656	5.40662	5.41161	5.30167	5.36468	5.46847
228026_at_AB_23:33	Pdk1	-0.423271	0.00140136	NA	6.48211	6.44858	6.53311	6.17316	6.66115	5.91658	6.1451	6.07918	5.97729	6.09483
12464_at	Cct4	0.422752	0.00110983	0.0520606	8.86071	8.68427	8.89921	8.86009	8.47303	9.47127	9.21562	9.1701	9.01206	9.04641
14397_at	Gabra4	-0.422363	0.00715985	0.129384	7.02388	6.71608	6.92667	6.75232	6.56162	6.65506	6.1677	6.21264	6.12165	6.66492
14055_at	Ezh1	0.421952	0.00397433	0.0978949	5.83577	6.011	5.5784	5.6853	5.66876	6.06409	5.87847	6.36583	6.293	6.28867
70369_at	Bag5	-0.420804	0.00299899	0.0884101	7.55482	7.7158	7.7594	7.66331	7.50802	7.17038	7.59358	7.1597	7.25538	6.88665
216440_at	Os9	-0.419802	0.00361111	0.0963207	8.85805	8.88142	8.88891	9.1026	9.26152	8.36183	8.31607	8.66985	8.66886	8.88141
22318_at_AB_1:9	Vamp2	-0.41957	0.019679	0.205061	8.37642	8.33638	8.43281	8.85494	9.06004	8.22246	8.50596	7.83705	8.19595	8.20336
56357_at	Ivd	-0.419419	0.00622207	0.119532	6.49782	6.80634	6.5749	6.48423	6.66593	6.10414	6.11199	6.63447	5.99357	6.08212
21915_at	Dtymk	0.418452	0.0188057	0.201781	6.5706	6.24405	6.91784	6.13066	6.04829	6.64886	6.72534	6.91594	7.00099	6.80048
16477_at	Junb	0.41784	0.00416365	0.10076	5.41749	5.43389	4.9911	5.34599	5.11488	5.83925	5.7471	5.4275	5.66765	5.74288
21425_at	Tfeb	0.417344	0.00382779	0.0974516	6.16727	6.2734	6.10892	6.33146	6.28554	6.48905	6.65888	6.76399	6.35981	6.94062
269823_at	Pon3	-0.417195	0.00702177	0.127636	10.6577	10.4425	10.4384	10.5401	10.8256	10.2593	9.85	9.9566	10.1185	10.5926
235041_at	Kank2	-0.416836	0.00356184	NA	6.34136	6.21121	6.07781	6.24055	6.17646	5.82422	5.92454	5.58114	6.06037	5.55588
17750_at	Mt2	0.416709	0.0054373	0.113026	11.6333	11.4949	11.3696	11.4523	12.1495	11.8712	12.0098	12.0009	12.0987	12.1418
74734_at	Rhoh	0.416343	0.00164664	0.0644893	6.5708	6.44685	6.2328	6.63352	6.49304	6.91507	6.68361	7.22071	6.86176	6.80702
68038_at_AB_1:8	Chid1	-0.415648	0.0078414	0.133509	9.37295	9.22388	9.23673	9.5158	9.11935	8.58443	8.86162	8.84025	8.67249	9.34476
19186_at	Psme1	0.415588	0.000168774	0.0201214	10.15	9.97604	10.211	10.1386	9.92813	10.4295	10.4489	10.451	10.6654	10.5147
98710_at	Rabif	-0.415514	0.00659187	0.121455	6.33937	6.82125	6.54449	6.84305	6.62595	6.46272	5.96163	6.05201	6.20345	6.36892
20014_at	Rpn2	-0.414981	0.000126586	0.0180041	9.94121	9.75738	9.96519	10.1663	9.94054	9.41143	9.627	9.51255	9.61925	9.5223
22793_at	Zyx	-0.414445	0.00521472	0.11038	7.84841	7.23316	7.56561	7.28362	7.7775	7.13224	7.21016	7.09201	7.35895	7.01445
59029_at	Psmd14	0.414177	0.00394147	0.0978949	8.58693	8.42937	8.59743	8.42041	7.92375	8.96539	8.73905	8.83995	8.72081	8.85391
14373_at	G0s2	-0.412785	0.0125667	0.163836	5.6864	5.36843	5.41957	5.66919	6.18067	5.19134	5.20963	5.18361	5.3797	5.25666
18633_at	Pex16	0.412749	0.00150261	0.0612145	6.24805	6.43594	6.22811	6.14	6.11114	6.52091	6.73682	6.4778	6.67003	6.8353
217882_at	Cep170b	-0.412432	0.00379035	0.0972417	6.60521	6.96096	6.62297	6.68434	6.61609	6.26382	6.4768	6.51745	6.0136	6.16825
99010_at	Lpcat4	0.41174	0.00631431	0.12006	5.08919	5.24283	5.12718	5.1489	5.58206	5.56769	5.41823	5.69855	5.84205	5.78557
211499_at	Tmem87a	-0.411036	0.00603151	0.118317	5.87553	6.15998	6.06493	5.95737	6.19784	5.57848	5.83855	5.34632	5.52143	5.91995
27375_at	Tjp3	-0.410854	0.00466048	0.104661	6.14141	5.7949	5.88485	6.14189	6.21114	5.7074	5.61303	5.8423	5.66265	5.31187
14547_at	Gdap2	0.410683	0.00144528	0.0597799	6.8874	7.05727	6.88041	7.01869	7.18501	7.49946	7.24397	7.19868	7.46353	7.65529
70004_at	1700028J19Rik	0.410395	0.0233826	0.226618	4.51132	4.49787	4.63911	4.53689	4.5009	4.64344	5.57281	4.82281	5.02627	4.69516
54343_at	Atf7ip	-0.409865	0.0201399	0.208524	6.39998	6.55779	6.29578	6.60567	6.43229	6.31169	5.86396	5.53099	6.30634	6.2877
12848_at_AB_12:22	Cops2	0.409639	0.00874301	0.139476	6.4293	6.36905	5.87729	5.80267	6.31192	6.50263	6.49567	6.65785	6.53333	6.74047
19365_at_AB_11:18	Rad52	0.40926	0.00380114	NA	4.18286	4.19226	4.22413	4.49742	4.13196	4.72361	4.43035	4.70003	4.84226	4.55812
15374_at	Hn1	0.408006	0.00366817	0.0965516	6.99095	6.89726	7.09322	7.29606	6.93038	7.12338	7.57284	7.44589	7.68902	7.17884
80914_at	Uck2	-0.407958	0.00717213	0.129384	8.02637	7.69007	8.2273	8.32077	8.04549	7.8674	7.54837	7.34463	7.78227	7.68261
50527_at	Ero1l	0.406899	0.0202012	0.208892	7.08931	6.80964	7.52797	6.77956	7.16169	7.28559	7.28354	7.48067	7.6243	7.77606
17308_at	Mgat1	-0.406781	0.000114811	0.0175825	9.60095	9.63715	9.58538	9.26828	9.5706	9.20973	9.09663	9.1853	9.01388	9.1175
13167_at	Dbi	0.406713	0.00985372	0.145961	9.57567	9.22525	9.21904	9.49365	9.72495	9.6468	9.87484	9.52014	10.1057	10.0895
407243_at	Tmem189	-0.406278	0.0124719	0.163836	6.09668	5.79069	6.20732	5.69222	6.21804	5.46213	5.6402	5.62838	5.53678	5.64509
20725_at	Serpinb8	0.40583	0.000321905	0.0268344	4.49674	4.51341	4.38861	4.52501	4.50529	5.02737	4.92532	4.65882	5.04348	4.81101
71745_at_AB_1:10	Cul2	0.405799	0.0117484	0.159538	6.7801	5.86931	6.52542	6.43747	6.47892	6.82328	6.78612	6.89702	6.86914	6.72679
19261_at	Sirpa	-0.405654	0.0027396	0.0834961	7.93997	7.85786	8.0174	8.07479	8.19399	7.73539	7.92481	7.37004	7.6456	7.36389
229499_at	Fcrl1	0.40533	0.00435626	NA	4.39547	4.35507	4.49497	4.63121	4.34833	4.77933	5.01507	5.06872	4.84176	4.56493
26949_at	Vat1	-0.405046	0.0135713	0.170314	7.4215	7.3838	7.82132	7.10898	7.63084	7.226	7.29505	7.19513	6.73413	6.94299
67549_at_AB_4:10	Gpr89	-0.404878	0.00128258	0.0556035	8.98275	8.8209	8.77986	9.0248	8.62106	8.25667	8.38444	8.50869	8.35639	8.63612
73827_at	Tmem198b	0.404313	0.00317457	0.0905464	5.5801	5.21824	5.00131	5.28022	5.27654	5.58735	5.63281	5.57885	5.91747	5.67261
11846_at	Arg1	0.403295	0.0132451	0.168568	5.3849	5.11276	4.99076	5.69222	5.45232	5.69921	5.75116	5.8032	5.60767	5.86248
243983_at	Zdhhc13	0.402753	0.00766813	NA	5.56132	5.19994	5.21399	5.22448	5.4797	5.94554	5.72083	5.63544	5.5292	5.86072
12916_at_AB_11:20	Crem	0.401739	0.00901221	0.141134	4.85948	4.44767	4.67498	4.43507	4.67906	5.23035	5.06506	4.91516	4.68786	5.27168
12505_at_AB_22:32	Cd44	-0.401478	0.00375078	0.0968755	8.85935	9.06547	8.86038	8.92628	9.40633	8.6467	8.50461	8.40912	8.82931	8.6833
107321_at	Lpxn	0.399928	0.016903	0.189429	4.89375	5.21661	5.27942	4.76775	5.3497	5.75477	5.19348	5.56491	5.46741	5.512
231876_at	Lmtk2	-0.399429	0.0176734	0.195735	7.18363	7.22931	6.86012	6.78182	7.36048	6.25501	6.56335	6.91239	6.83713	6.77971
68034_at	Fam122a	0.398619	0.0114619	0.15716	7.50316	7.51988	7.27502	7.82058	8.00059	8.11426	8.16849	7.81148	8.20473	7.83855
99371_at	Arfgef2	-0.397574	0.00806159	0.135165	6.05248	6.18174	6.30112	6.27566	6.7835	6.11206	5.7613	5.92278	5.86993	5.97048
23849_at	Klf6	0.396485	0.0086769	0.139476	6.86347	6.95175	6.65391	6.90516	6.977	7.37335	7.5018	6.82849	7.0762	7.52481
71787_at_AB_1:2;9:20	Trnau1ap	0.396453	0.0128541	0.165673	7.68691	7.34233	7.23247	7.30073	7.42097	7.73245	8.03757	7.64227	8.13781	7.45999
74670_at	Zfp943	0.396021	0.0100341	0.147257	5.27156	5.28406	5.57446	5.30655	5.38832	5.54511	5.52023	6.12479	5.90313	5.6935
72344_at	Usp36	-0.395919	0.00488242	0.107544	5.69067	5.90567	6.0827	5.80058	5.85824	5.6857	5.29171	5.21975	5.68425	5.49319
12522_at	Cd83	0.394897	0.0169405	0.189429	5.74395	5.88072	5.70395	5.71409	5.40234	5.90898	6.5636	6.01548	6.2164	5.83012
104923_at	Adi1	-0.394348	0.0024547	0.0802429	8.03097	8.25152	7.90957	7.99599	8.07883	7.73645	7.48735	8.00027	7.5624	7.48518
16423_at_AB_9:19	Cd47	0.393751	0.00557493	0.114442	6.7556	6.86256	6.8097	6.60556	6.82611	7.17422	7.14165	7.56328	7.11525	6.78864
268566_at	Gphn	0.393282	0.00495975	NA	6.40423	6.50577	6.67737	6.40434	6.0908	6.89533	7.06062	6.65582	6.86591	6.65144
101568_at	Vrk3	-0.393027	0.00705235	0.127905	6.08735	6.45918	6.491	6.70221	6.60653	6.01369	6.01279	5.922	6.18109	6.26729
69010_at	Anapc13	-0.39293	0.00190272	0.0704354	10.1872	10.3729	10.3526	10.485	10.4538	9.86639	10.1384	9.80445	10.2522	9.81274
225922_at	Plac1l	-0.392917	0.00478389	0.105964	8.99392	8.85918	8.86811	8.9142	8.95376	8.42055	8.36401	8.28943	8.9848	8.60441
67247_at	Marc2	-0.392712	3.52162e-05	0.00920961	9.48427	9.50466	9.49706	9.6292	9.68829	9.13583	9.13517	9.02466	9.28483	9.2778
17187_at	Max	-0.392624	0.0145439	0.17711	6.62123	6.9981	6.77955	6.83293	6.66215	6.70402	6.62634	6.29362	6.03504	6.26484
22393_at	Wfs1	-0.39233	0.00159094	0.0632241	8.40859	8.43691	8.69835	8.79508	8.41855	8.10429	8.17342	8.14452	7.97772	8.36996
71685_at	Galnt14	-0.392147	0.00762044	NA	4.64263	4.83529	5.13205	4.93972	4.91148	4.58895	4.52615	4.31159	4.53086	4.54083
52521_at	Zfp622	0.392102	0.00680711	0.124572	6.34475	6.16201	6.42978	6.49614	6.26141	6.84248	6.89981	6.95145	6.71947	6.26818
14130_at_AB_12:41	Fcgr2b	-0.391852	0.00937633	0.143526	7.46598	7.19815	7.3883	7.68134	7.76136	7.07974	7.06572	6.85547	7.03739	7.48887
71147_at_AB_1:22	Oxsm	0.38976	0.00197627	0.0721694	5.38161	5.14346	5.37265	4.97539	5.33903	5.71591	5.68394	5.45707	5.79288	5.5254
28042_at_AB_1:8	Ept1	0.389634	0.00237029	0.0797343	5.71682	5.68515	6.02499	5.69203	6.07157	6.29153	6.20961	6.11634	6.36178	6.16114
20973_at	Syngr2	0.389633	0.000197948	0.0211759	9.82267	9.70079	9.81409	9.6596	9.41166	10.0814	10.0803	9.98972	10.1676	10.0219
68917_at	Hint2	0.389601	0.0052758	0.110982	9.32662	8.90129	8.77525	9.06909	9.08382	9.55031	9.58501	9.15515	9.30077	9.48971
232087_at	Mat2a	-0.389489	0.0104352	0.150531	8.20889	8.12856	8.40877	8.16218	7.99076	7.75517	7.98332	8.21257	7.49319	7.56244
108995_at	Tbc1d10c	0.387392	0.000502059	0.034418	6.35396	6.31382	6.5262	6.26722	6.57938	6.76664	6.83325	6.96208	6.64019	6.77988
20729_at	Spin1	-0.387247	0.00311064	0.0897437	7.42756	7.66719	7.50791	7.24201	7.46148	7.11676	7.1129	7.28244	7.04534	6.75529
73178_at_AB_20:41	Wasl	0.387238	0.000768363	0.0429595	5.82067	5.6327	5.7244	5.83458	5.83978	6.18531	6.09476	6.42729	6.12797	5.972
107976_at_AB_9:16	Bre	-0.387048	0.00740334	0.130476	7.88206	7.49898	7.64107	7.48999	7.89894	7.63499	7.27523	7.25014	7.08648	7.23616
16181_at_AB_12:33	Il1rn	0.386733	0.0037806	0.0972417	4.34973	4.3732	4.44776	4.4494	4.39714	4.6426	4.62321	4.62332	5.19213	4.90248
68278_at	Ddx39	0.386248	0.0162529	0.186105	8.37657	7.96675	8.25678	7.78616	7.95667	8.23413	8.87484	8.29271	8.33625	8.60945
66706_at	Ndufaf3	0.386149	0.00355977	0.0963207	7.07979	7.30987	7.49675	7.1399	7.14079	7.49581	7.45477	7.72004	7.52709	7.91388
320209_at	Ddx11	-0.383914	0.000407111	NA	4.91654	4.79085	4.62046	4.65752	4.68328	4.16802	4.3662	4.36306	4.42735	4.42701
21856_at_AB_10:26	Timm44	0.3837	0.00859357	0.139336	6.09107	6.12181	6.70428	6.60426	6.44778	6.90103	6.59411	6.84537	6.7185	6.78618
12053_at	Bcl6	-0.382448	0.00217291	NA	4.80847	5.20962	5.01834	5.22319	5.10072	4.63159	4.61596	4.63907	4.91627	4.63122
67887_at	Tmem66	-0.381705	7.48509e-05	0.0149876	10.1252	10.2519	10.2302	10.1991	10.1735	9.95774	9.90196	9.57431	9.75279	9.84028
12235_at	Bub1	0.380914	0.0194687	0.204712	4.26499	3.9715	4.13834	4.06394	3.82126	4.02954	4.58532	4.69904	4.29939	4.52921
234797_at	6430548M08Rik	0.380519	0.000840226	NA	5.22109	5.20804	5.19119	5.0325	5.00012	5.52679	5.4479	5.26747	5.72656	5.59656
74192_at	Arpc5l	-0.380494	0.000431916	0.0312638	8.15199	8.12348	8.1313	8.19162	8.04943	7.75549	7.79316	7.44897	7.90534	7.88218
73737_at	1110008P14Rik	-0.380305	0.0234015	0.226618	7.32849	7.19407	7.2488	7.67938	7.61231	6.73059	6.92793	6.98692	6.99032	7.57237
80287_at	Apobec3	0.380296	0.00938623	0.143526	9.33006	9.18775	9.14264	9.04488	9.18914	9.80015	9.80358	9.68487	9.42568	9.09399
170460_at	Stard5	0.380266	0.00362887	0.0963207	7.59392	6.95429	7.37819	7.15551	7.4882	7.59551	7.77535	7.741	7.68972	7.69715
75316_at	Taf1d	-0.379803	0.0160026	0.186105	6.12586	6.49483	6.06529	6.62459	6.35174	6.14643	5.99385	5.88278	5.89368	5.78949
56338_at_AB_13:20	Txnip	-0.379739	0.0148751	0.178921	8.93935	8.9065	9.01261	8.94879	9.56914	8.85522	8.81542	8.51683	8.79167	8.43967
319518_at	Pdpr	-0.379671	0.00979098	0.145961	6.02757	5.61062	6.05037	5.82593	5.749	5.39597	5.42615	5.80449	5.46422	5.21695
13854_at	Epn1	-0.37965	0.00750151	0.131349	6.59737	6.49373	6.67103	6.42111	6.962	6.39977	6.06531	6.36991	6.24513	6.18068
78500_at	1700063D05Rik	0.379367	0.0139328	0.172447	4.76473	4.70647	4.6776	4.78164	4.81333	5.1095	5.5722	4.90239	5.24316	4.84606
76130_at	Las1l	-0.378908	0.0137266	0.170939	7.33737	7.73985	7.60623	7.95212	7.58883	7.03629	7.32592	7.51947	7.40029	6.93214
237073_at	Rbm41	0.377601	0.00294096	NA	4.64955	4.73782	4.82844	4.73053	4.99103	5.20318	5.25681	4.91405	5.14804	5.29607
56470_at_AB_1:11	Rgs19	0.377551	0.0128857	0.165721	6.856	6.98139	7.26681	6.56119	6.96137	7.13264	7.57333	7.19845	7.43529	7.12893
74551_at	Pck2	0.376827	0.00888224	0.140916	6.22264	6.28211	6.15934	6.08821	6.48068	6.95389	6.53861	6.57406	6.72874	6.24705
71706_at	Slc46a3	-0.376263	0.0159775	0.186105	7.67048	8.13884	7.68929	7.50818	8.07271	7.55202	7.38473	7.17589	7.58509	7.47638
67884_at	1810043G02Rik	0.376028	0.00347627	0.0952098	4.99077	4.90452	4.64971	5.01957	4.97864	5.02408	5.53226	5.2898	5.33062	5.25656
214669_at	L3mbtl2	-0.375297	0.0147292	0.178471	6.16148	6.24011	6.17493	5.89564	5.88431	5.89312	5.63446	5.48041	6.03071	5.42388
76499_at	Clasp2	-0.375213	0.00199991	0.0722772	6.68289	7.07182	6.86168	6.63898	7.00665	6.55787	6.29824	6.52303	6.4065	6.58442
22129_at_AB_18:31	Ttc3	-0.374873	0.0208651	0.212432	5.45738	5.5399	5.71158	5.32422	6.04048	5.04555	5.19386	5.47692	5.07408	5.38393
93696_at	Chrac1	0.374728	0.00108183	0.0520606	7.40876	7.13851	7.11553	7.14131	7.30766	7.37136	7.7338	7.80117	7.59469	7.51971
54198_at	Snx3	0.374447	0.0113851	0.157101	8.42827	8.21655	8.19278	7.98757	8.13575	8.54989	8.71966	8.77557	8.14273	8.68793
66855_at_AB_1:9	Tcf25	-0.374388	0.0120741	0.16073	8.60502	9.32654	8.71703	8.89018	8.94267	8.45296	8.46507	8.61551	8.27142	8.73084
14778_at	Gpx3	0.373808	0.012017	NA	5.75167	5.6548	5.94401	5.65175	5.7982	6.12629	5.85798	6.45837	6.22207	6.05335
74103_at	Nebl	0.373655	0.0137239	NA	4.33102	4.14692	4.09643	4.28718	3.91914	4.44154	4.28548	4.4172	4.72576	4.79033
67914_at	Coq9	-0.372878	0.00842497	0.137982	7.30961	7.44001	7.01607	7.2018	7.40201	6.89789	7.13187	7.13353	6.65694	6.7064
12856_at	Cox17	0.372672	0.000213903	0.0216764	10.4841	10.3589	10.3809	10.7016	10.4388	10.721	10.7834	10.8593	10.8985	10.9313
16599_at_AB_1:21	Klf3	-0.372596	0.00975137	0.145952	6.95835	7.05823	7.34611	6.91743	7.12494	7.09192	6.60144	6.43512	6.76068	6.62323
19053_at	Ppp2cb	-0.37223	0.0125157	0.163836	7.97346	7.78061	8.04113	8.09928	7.52838	7.30383	7.31032	7.78487	7.5657	7.6451
21938_at	Tnfrsf1b	0.371626	0.004721	0.105436	5.94025	5.80431	5.88388	5.49049	5.56975	6.02359	6.07808	6.09803	6.0515	6.35703
68839_at	Ankrd46	-0.371625	0.0196766	0.205061	6.51352	6.26904	6.24343	6.08715	6.75485	6.14296	6.15183	5.96875	6.0033	5.62546
84094_at	Plvap	0.371427	0.0196616	0.205061	4.2695	4.56103	4.57988	4.29535	4.43389	5.20377	4.89111	4.50316	4.90381	4.54274
22350_at	Ezr	0.371307	0.00604208	0.118317	7.49633	7.72909	7.73923	7.86843	7.9614	8.23034	7.82967	8.04817	8.10671	8.42097
69178_at_AB_1:6;19:40	Snx5	0.371014	0.0118106	0.159579	6.93086	6.97924	6.94436	6.86279	6.6462	7.65139	7.29728	7.26626	7.14712	6.84105
59046_at_AB_1:8	Arpp19	0.369368	0.00852802	0.138829	10.0898	9.5586	10.1579	10.1084	10.1464	10.1552	10.3134	10.5427	10.4244	10.5815
245945_at	Rbm47	-0.369238	0.00140864	0.0590535	7.90969	7.79929	8.23135	8.23279	8.17345	7.64701	7.607	7.68904	7.78965	7.75676
81489_at	Dnajb1	-0.369071	0.00396938	0.0978949	7.25694	7.43949	7.53191	7.23349	7.14773	6.85538	6.95898	7.22399	6.72575	7.03539
58520_at	0610007P14Rik	0.368806	0.0199042	0.206876	6.92528	6.85974	6.86948	7.03796	6.46264	6.72792	7.25133	7.29906	7.47302	7.26974
72027_at	Slc39a4	0.36826	0.000634232	0.0392498	7.63293	7.68749	7.83363	7.77587	7.76909	8.25992	7.9135	8.01324	8.27	8.04235
230815_at	Man1c1	-0.368046	0.00915139	0.142674	7.78542	7.82908	7.58657	7.51427	8.0737	7.5321	7.09853	7.37464	7.39173	7.55079
66266_at	Eapp	0.367187	0.0126484	0.164328	7.64395	7.27464	7.47772	7.70219	7.8944	7.83621	8.1349	7.71338	7.94521	8.19522
226652_at	Arhgap30	-0.367176	0.0218558	0.218747	6.99428	7.05031	6.98186	7.03101	7.31383	6.79031	6.59297	7.19569	6.58251	6.35235
218314_at	Zfp595	-0.365664	0.00899181	NA	5.28169	5.75502	5.52862	5.39098	5.22327	5.19531	5.07025	5.25877	4.98521	4.8628
11816_at	Apoe	-0.36565	0.017997	0.197967	5.87675	5.15978	5.33535	5.31106	5.62215	5.00724	5.28115	5.05096	5.19295	4.91736
20196_at	S100a13	0.36564	0.0123934	0.163836	7.10657	7.23304	6.64278	7.27295	7.04868	7.25352	7.52237	7.22489	7.61992	7.53468
66599_at	Rdm1	-0.364959	0.0118241	NA	6.17989	6.40077	6.04635	5.91439	6.21164	5.58419	5.97901	5.73267	5.60101	6.01437
66480_at	Rpl15	0.364699	0.0199356	0.206903	6.94987	7.03342	7.16508	7.50928	7.15452	7.68897	7.71192	7.52747	7.4974	7.02571
232816_at	Zfp628	0.364272	0.0162166	0.186105	5.35951	5.11684	5.53165	5.65114	5.77199	6.00959	5.58729	5.94676	5.92332	5.89635
68364_at	0610030E20Rik	-0.363816	0.00872414	0.139476	6.35182	6.29341	6.49224	6.3517	6.07474	5.78182	5.95018	6.31212	5.95113	5.7331
100042150_at	Nrg2	-0.363022	0.0151158	NA	5.09664	5.16164	5.45193	5.09281	4.92751	5.14787	4.62305	4.58658	4.78503	4.75158
212632_at_AB_1:11	Iffo2	-0.362502	0.00616225	0.119532	5.7175	6.05427	5.90409	5.88271	5.99378	5.60873	5.66734	5.34969	5.77945	5.31014
20970_at	Sdc3	-0.362253	0.00412674	0.10076	6.73242	6.51658	6.58509	6.4908	6.33882	5.88076	6.04247	6.30488	6.27967	6.33689
64685_at	Nmi	0.36114	0.00239461	0.0799732	6.66971	6.91391	6.85664	7.09326	6.81603	7.07611	7.2204	7.10031	7.33499	7.4293
56752_at	Aldh9a1	-0.36099	0.00356641	0.0963207	8.18761	8.32138	8.41391	7.97204	8.24787	7.71009	8.14054	7.68478	7.87537	7.90796
14852_at_AB_1:15	Gspt1	0.360877	0.0229989	0.225529	8.19439	8.33957	7.8165	7.84713	8.02551	8.60301	8.00289	8.58534	8.27809	8.61671
226414_at	Dars	0.36084	0.0205583	0.210788	7.52379	7.73781	7.5233	7.25552	7.27051	7.58741	7.52852	7.97589	7.86443	8.18453
97541_at	Qars	0.360744	0.00364345	0.0963207	9.36404	9.22649	9.21599	9.20814	8.97119	9.65846	9.69095	9.45459	9.72864	9.20764
20216_at	Acsm3	-0.36055	0.0039752	0.0978949	5.34323	5.40826	5.61728	5.21107	5.16201	5.04333	4.94301	4.88597	5.03967	5.01569
75692_at	Nr2c2ap	0.360303	0.00375211	0.0968755	7.00974	7.01317	6.91971	6.54891	7.09429	7.32881	7.32899	7.16453	7.32246	7.30061
22145_at	Tuba4a	-0.360282	0.00310537	0.0897437	9.75054	9.53941	9.78178	9.77226	9.76627	9.26208	9.42917	9.5066	9.03366	9.5902
68039_at	Nmb	0.359272	0.0213782	0.215028	7.07597	6.51355	6.6243	6.38678	6.63107	6.88828	7.12486	6.87135	6.88326	7.28883
12292_at	Cacna1s	-0.358993	0.0195863	0.205061	8.85258	9.30617	9.28597	8.99821	8.87173	8.30903	8.86063	8.69146	8.63164	8.99937
228983_at	Osbpl2	-0.358645	0.00661887	0.121676	8.09459	8.36752	8.2063	8.50138	8.16449	7.75295	8.20577	7.95164	7.66975	7.92561
28019_at_AB_1:6	Ing4	0.358276	0.0231819	0.226156	5.15046	5.72508	5.5557	5.63093	5.58489	6.0638	5.7137	6.01252	6.0377	5.63873
24068_at	Sra1	0.358261	0.00198674	0.0722265	8.29989	8.2191	8.35943	8.42338	7.99972	8.71714	8.69662	8.37801	8.66608	8.59462
14312_at_AB_1:9	Brd2	-0.357586	0.00398487	0.0978949	7.10774	7.41845	7.47422	7.37131	7.58142	7.11753	6.94279	6.77883	7.0741	7.20686
52705_at_AB_1:30	Krr1	0.357532	0.0160344	0.186105	7.58623	6.92975	7.34558	7.34918	7.23641	7.77089	7.36172	7.88743	7.49877	7.72864
108670_at_AB_1:14	Epsti1	0.357206	0.00170115	0.0647477	5.2676	4.89011	5.21878	5.11606	5.28116	5.54305	5.57023	5.60686	5.44542	5.40984
70612_at	Tmem230	0.356503	0.00731179	0.129721	8.27452	7.9382	8.33754	7.9599	8.38094	8.67732	8.32502	8.73616	8.42439	8.48976
19933_at	Rpl21	0.35625	0.0126902	0.164607	4.83812	4.68476	4.63488	4.49714	4.93186	5.30076	5.1095	4.89648	4.87712	5.25886
20708_at	Serpinb6b	0.354204	0.00529978	NA	4.85046	5.34716	5.03265	4.86064	4.95517	5.24166	5.42161	5.25276	5.45816	5.45434
218693_at_AB_17:29	Paip1	-0.353963	0.0171264	0.190982	6.85086	6.46618	6.4284	6.96724	6.38005	6.42908	6.37534	6.15985	6.25921	6.04219
74451_at	Pgs1	-0.35207	0.00433604	0.102645	6.41841	6.82109	6.49158	6.51807	6.30528	6.10025	6.0174	6.24263	6.35571	6.01372
224840_at	Treml4	-0.352036	0.020982	0.212893	5.45437	4.88776	5.02364	5.34556	4.91137	4.77126	4.8312	4.80122	4.58923	4.8225
14979_at_AB_8:10	H2-Ke6	-0.351497	0.0135654	0.170314	9.13894	9.44126	9.53044	9.1616	9.21533	9.20042	9.03605	8.84558	8.95216	8.52391
18746_at	Pkm	0.350815	0.0127522	0.164701	9.08271	9.25398	9.31417	9.39975	9.49564	9.50348	9.37027	9.72601	9.93451	9.85861
331026_at	Gmppb	-0.350125	0.0021244	0.0752074	8.42624	8.74257	8.86556	8.73004	8.50488	8.38516	8.32044	8.14645	8.29877	8.36882
73658_at	Spns1	0.349996	0.0147615	0.178471	5.23408	5.37376	5.16155	5.67483	5.31056	5.59305	5.62958	5.67719	5.68595	5.94085
18100_at	Mrpl40	0.349972	0.0211531	0.213826	6.96587	7.20327	6.83444	6.52868	6.69121	7.15054	7.45676	6.98642	7.11772	7.30587
94353_at	Hmgn3	0.349962	0.000151399	0.0198703	7.78625	7.98895	7.97283	7.89729	8.01506	8.13033	8.33285	8.17768	8.3738	8.39949
12462_at_AB_1:11	Cct3	0.349531	0.0137118	0.170939	6.42483	5.77456	5.82075	5.76754	5.9301	6.26406	6.36537	6.42026	6.23035	6.12078
56041_at	Uso1	-0.349378	0.00637895	0.12006	8.55061	8.71998	8.51456	8.19299	8.71806	8.26335	8.25774	7.89272	8.23974	8.31456
14232_at	Fkbp8	0.349137	0.00109065	0.0520606	7.36532	7.29646	7.34788	7.52134	7.46996	7.74269	7.91572	7.65517	7.55704	7.87818
17248_at	Mdm4	0.348974	0.0222774	0.221599	7.1463	7.03491	6.95162	6.86711	6.57433	7.49585	7.36653	7.20778	6.99839	7.28514
74315_at	Rnf145	-0.348851	0.00927244	0.143335	7.59403	7.99355	8.03989	8.01463	7.80727	7.79542	7.39394	7.30329	7.56972	7.62213
76804_at	Kdm4c	-0.348653	0.00435314	0.102645	6.23127	5.98646	6.16095	6.10605	6.32307	5.57381	5.72876	5.97057	5.97352	5.77311
240334_at	Pcyox1l	-0.348515	0.00504562	0.108501	4.94965	4.9482	5.09885	5.19382	4.81818	4.51968	4.60996	4.88966	4.53727	4.71582
68735_at	Mrps18c	0.348425	0.00220951	0.0775433	9.04785	8.97752	9.18013	9.33072	9.25519	9.51328	9.49331	9.36144	9.54696	9.64795
67623_at	Tm7sf3	0.347876	0.0212722	0.214495	5.34523	5.5887	5.43849	5.43637	5.49021	5.8399	5.95712	5.83843	6.10489	5.26824
23789_at	Coro1b	0.347776	0.000875497	0.0466951	7.64825	7.62299	7.41175	7.60381	7.56882	7.94355	8.13335	7.98144	7.77988	7.72519
56208_at_AB_8:35	Becn1	0.347475	0.017976	0.197967	7.28819	7.25894	7.29161	6.74663	7.11112	7.54763	7.43256	7.84868	7.26169	7.35559
213498_at	Arhgef11	-0.346677	0.0192023	0.204027	5.1115	5.5855	5.44365	5.33816	5.40343	4.93453	5.22981	4.72514	5.32296	4.86603
320541_at	Slc35e2	-0.346564	0.0185813	0.200584	6.52938	7.13715	7.06067	7.07664	6.92924	6.41284	6.43398	6.6921	6.85983	6.64524
78308_at	Gpr108	-0.346267	0.00821217	0.136571	8.09643	8.32471	7.97662	8.22807	8.18533	7.76359	7.59165	7.6822	7.80485	8.19409
217379_at	Ubxn2a	-0.346107	0.0196695	0.205061	7.27414	7.54956	7.24628	7.64809	7.49532	6.84511	7.16775	6.80336	7.23728	7.39002
244349_at	Kat6a	-0.345688	0.00850059	0.138661	6.5055	6.73036	6.7011	6.81497	6.84902	6.44475	6.12381	6.49788	6.64958	6.165
108660_at	Rnf187	-0.345644	0.000203729	0.0211759	9.02261	8.85771	9.09255	9.12785	9.11786	8.59936	8.5892	8.71042	8.73329	8.85603
30934_at	Tor1b	-0.344979	0.00235555	0.0795686	6.93503	6.99797	7.12936	7.03912	6.99916	6.86804	6.73748	6.67127	6.75808	6.34322
26363_at	Btd	-0.344942	0.000348982	0.027468	8.81925	8.53118	8.6238	8.8254	8.71087	8.23176	8.32829	8.4437	8.34187	8.4806
12484_at	Cd24a	-0.344866	0.00120071	0.0540785	10.9847	11.0591	11.0245	10.8469	11.1825	10.75	10.8278	10.8016	10.4578	10.5401
211922_at	Dennd6a	-0.344696	0.0122342	0.162328	7.25096	7.86202	7.60796	7.3353	7.69108	7.11912	7.31503	7.31598	7.13882	7.16019
16151_at_AB_18:57	Ikbkg	0.344077	0.00462955	0.104661	5.57043	6.05926	5.74242	5.59693	5.81135	5.94565	6.23155	6.14968	6.22001	5.94625
64136_at	Sdf2l1	-0.343402	0.000380292	0.0285466	10.97	11.111	11.1297	10.9241	10.8171	10.5802	10.7599	10.7086	10.4893	10.7025
72736_at	Tmx1	0.341971	0.00560496	0.114457	8.64339	8.27426	8.46496	8.22622	8.48098	8.51567	9.02762	8.76826	8.79991	8.7823
13804_at	Endog	-0.34193	0.0158236	0.185916	7.75204	7.11034	7.26819	7.38501	7.14847	7.12198	7.15684	6.98462	6.78136	6.88044
74126_at	Syvn1	-0.34171	0.000800886	0.0441686	9.0306	9.07237	9.14631	9.17351	8.888	8.86799	8.58024	8.60641	8.89392	8.62932
14272_at	Fnta	0.34153	0.00782028	0.133472	7.68341	7.51007	7.68485	7.2462	7.13703	7.81847	7.71796	7.92102	7.79928	7.76553
67391_at	Fundc2	0.341497	0.00943622	0.143526	6.78001	6.24148	6.58538	6.74899	6.30214	7.02415	6.87747	6.75073	6.90164	6.87453
76969_at	Chst1	-0.341341	0.000293269	0.0256826	11.3536	11.4231	11.5222	11.3752	11.3841	11.1697	10.7809	11.1221	11.0583	11.1698
66663_at	Uba5	-0.340911	0.000118245	0.0175825	8.56603	8.66619	8.60982	8.68292	8.71876	8.28681	8.42247	8.13877	8.28731	8.39843
217218_at	Atxn7l3	-0.340594	0.010974	NA	6.56941	6.49898	6.77367	6.61104	6.61832	6.57063	6.11427	6.28303	6.29403	6.20699
12175_at_AB_1:16	Bnip2	-0.33931	0.0190619	0.203068	7.05572	7.51318	7.33465	7.16228	7.22391	7.10109	6.55064	7.1072	7.13079	6.76406
77577_at	Spns3	-0.339073	0.0206155	0.211022	7.97536	8.66182	8.28206	8.19055	8.36734	8.04336	7.67498	7.98062	7.79617	8.19826
16852_at	Lgals1	0.338585	0.00613749	0.119532	11.1918	11.0375	10.9727	11.3308	11.3477	11.373	11.5289	11.2785	11.6693	11.7695
12226_at	Btg1	0.338249	0.0187541	NA	5.64726	6.2098	6.03206	5.91059	5.66954	6.26668	6.36404	6.19484	6.02009	6.34632
67369_at	Qpctl	-0.337853	0.0102009	0.148471	7.55092	7.59194	7.76235	7.70645	7.95758	7.24719	7.24733	7.21286	7.38135	7.77518
53415_at	Htatip2	-0.337498	0.013352	0.169265	8.80603	8.90961	8.94874	9.2758	9.22208	8.70913	8.60427	8.60417	8.51725	9.0626
216198_at	Tcp11l2	0.337035	0.00725806	0.129721	5.73538	5.76444	5.42479	5.41628	5.80028	5.91658	6.04964	5.80316	6.03149	6.03852
67705_at	1810058I24Rik	0.336788	0.00498701	0.108327	7.51759	7.49235	7.38456	7.70762	7.90419	8.08243	7.95702	7.90638	7.96473	7.82627
108888_at	Atad3a	-0.33595	0.00947529	0.14385	6.69508	6.42406	6.19315	6.42424	6.53349	6.31116	5.97161	6.21217	6.21337	5.81879
330192_at	Vps37b	0.335361	0.00421055	0.101461	5.82099	6.09716	5.95359	5.68019	5.69875	6.16097	6.36319	6.18025	6.19935	6.04567
55978_at	Ift20	-0.335111	0.00600265	0.118317	9.41549	9.50927	9.40095	9.78842	9.61215	8.9973	9.13304	9.34872	9.12595	9.47015
73942_at	Fam151b	0.334477	0.0102134	NA	4.78266	4.76387	4.58116	4.30358	4.81015	4.91591	5.03844	4.88773	5.0366	5.03625
18628_at	Per3	-0.334311	0.00197679	NA	4.8483	5.0629	5.16574	5.22763	5.16787	4.73436	4.89944	4.68046	4.77988	4.69502
76905_at	Lrg1	-0.333265	0.0133922	0.169265	4.9136	4.6546	4.9739	4.58247	4.43993	4.34971	4.48423	4.34759	4.45209	4.18055
50773_at	Nt5c	0.333183	0.00838777	0.137651	8.35572	8.29644	8.3413	8.40901	8.01392	8.49164	8.83498	8.26407	8.69165	8.76608
67454_at_AB_1:11	Ikbip	0.332572	0.0164557	0.186806	6.5015	6.20168	6.33237	6.38144	6.24776	7.0591	6.53628	6.42065	6.65472	6.76574
16439_at	Itpr2	-0.332305	0.0182814	0.198804	6.12449	6.55473	6.04408	5.95758	6.47356	5.94709	5.73187	6.0036	5.9772	5.81598
77252_at	9430038I01Rik	0.332217	0.00838643	0.137651	5.02243	5.08082	5.33515	5.235	5.14816	5.37084	5.43384	5.36425	5.45753	5.8924
66179_at	Ogfod3	-0.332106	0.00464894	0.104661	8.58581	8.44646	8.67505	8.6923	8.44925	8.25856	8.22944	7.94757	8.2575	8.50736
76901_at	Phf15	0.331672	0.016047	0.186105	6.35448	6.08509	6.51583	6.29182	6.3409	6.6197	6.26542	6.94488	6.71979	6.73584
627049_at_AB_1:8	Zfp800	-0.331064	0.0232391	0.226264	6.94542	7.37487	7.18053	6.95511	6.89259	6.72215	6.77897	6.76009	7.08095	6.44451
72972_at	Ccser2	-0.330379	0.00632517	0.12006	8.28296	8.32197	8.22636	8.21044	8.71788	8.16663	7.97582	8.14162	7.99125	7.82357
320714_at	Trappc11	-0.33028	0.0109629	0.154836	6.94642	6.93244	7.0179	6.81326	7.17834	6.731	6.33448	6.76489	6.82527	6.51868
24044_at	Scamp2	-0.330036	0.00259336	0.0817837	8.52368	8.63604	8.60465	8.64941	8.74026	8.19123	8.25365	8.05593	8.49464	8.4884
12183_at	Bpgm	-0.329897	0.00966938	0.145455	7.39738	7.58105	7.66858	7.53662	7.36744	7.23032	7.22789	6.75552	7.39135	7.25268
320237_at	Ncrna00086	-0.329191	0.0173161	NA	3.97466	4.11815	4.03262	4.11297	3.40641	3.53316	3.6147	3.57074	3.60758	3.80463
53313_at	Atp2a3	0.328344	0.00167474	0.0645809	7.70789	7.82734	7.5002	7.62884	7.60026	7.91092	7.81287	8.20463	7.95848	7.99736
100740_at	AI839979	0.328336	0.0110205	NA	4.52386	4.4443	4.15333	4.29995	4.30695	4.77854	4.48829	4.78003	4.8155	4.53419
20498_at	Slc12a4	-0.32827	0.0204933	0.210788	6.58779	6.87878	6.59825	6.4003	7.02492	6.47072	6.42794	6.10228	6.41946	6.46326
14063_at	F2rl1	-0.328048	0.00619775	0.119532	8.18328	7.93988	7.84042	8.05363	8.11029	7.80021	7.75292	7.71761	7.4	7.81822
58239_at	Dexi	-0.327923	0.0222492	0.22159	6.78795	6.17593	6.25157	6.15289	6.54004	5.9863	6.02894	6.16897	5.9191	6.15598
58875_at_AB_8:15	Hibadh	0.326766	0.0136982	0.170939	8.4672	8.13887	8.63484	8.00183	8.16027	8.45507	8.70651	8.6491	8.51686	8.69413
381820_at	2700089E24Rik	-0.32666	0.000257177	0.0241043	7.31519	7.38769	7.49136	7.53009	7.64818	7.07508	7.12507	7.23362	7.10949	7.19978
12521_at	Cd82	-0.326316	0.0127584	0.164701	7.3911	7.42619	6.94747	7.45073	7.40746	7.02378	7.21116	6.97674	6.95287	6.79898
100125255_at	Trbj2-1	-0.325588	0.017613	NA	5.00168	5.11282	5.27526	5.19995	5.18621	4.6458	5.02598	4.64993	4.91618	4.93847
27260_at	Plek2	0.325303	0.0183317	0.19895	4.55213	4.59889	4.27698	4.45679	4.29903	4.64976	5.11315	4.55924	4.873	4.61404
53618_at	Fut8	0.324361	0.00347333	0.0952098	9.60325	9.71541	9.48265	9.27235	9.51861	10.0992	9.85457	9.82077	9.75411	9.73039
11980_at	Atp8a1	-0.324055	0.00580285	0.116351	6.27939	6.15707	6.25062	6.05873	6.12712	5.98516	6.05854	5.97211	5.63119	5.58836
69178_at_AB_7:18	Snx5	0.32392	0.00431421	0.102636	8.53295	8.80826	8.47018	8.43018	8.65773	9.18772	8.83124	8.78066	8.95555	8.76935
225849_at	Ppp2r5b	-0.323769	0.00295707	0.0874926	5.34897	5.40513	5.60601	5.69754	5.70116	5.31023	5.20965	5.20023	5.22254	5.19538
56409_at	Nudt3	-0.322945	0.00559012	0.114442	7.55639	7.69605	7.54087	7.80212	7.59664	7.13575	7.41693	7.11586	7.49108	7.37762
14790_at	Grcc10	-0.322872	0.000376435	0.0285211	10.0269	10.2011	9.98497	10.0916	9.88682	9.77861	9.74329	9.51843	9.72989	9.77589
14977_at	Slc39a7	-0.322662	0.0112211	0.156455	8.63548	8.76997	8.90199	8.8196	8.89706	8.35528	8.1822	8.82324	8.59562	8.44067
72318_at	Cyth4	0.322549	0.00645357	0.120551	5.15733	5.10349	5.11453	4.79439	4.98785	5.23978	5.57598	5.26197	5.34382	5.332
50789_at_AB_12:22	Fbxl3	0.322146	0.00264088	0.0817837	6.48325	6.57327	6.45666	6.72745	6.7109	6.74956	6.9938	6.80119	7.10287	6.91407
68332_at	Sdhaf1	0.321667	0.0157237	0.185549	7.86748	7.84723	7.7603	7.73554	7.68122	8.01169	8.00773	7.76207	8.32864	8.34108
52428_at	Rhpn2	-0.321575	0.0147047	0.178459	5.56826	5.49266	5.71132	5.75055	5.97004	5.3529	5.07309	5.54801	5.5233	5.36523
81018_at	Rnf114	0.321551	0.00454373	0.104057	8.35116	8.32221	8.39297	8.2858	7.9356	8.68008	8.74345	8.5268	8.48979	8.42142
30057_at	Timm8b	0.321049	0.0216918	0.217476	8.78899	8.43179	8.49638	8.84311	8.89973	8.72395	9.13298	8.95095	8.96755	9.32736
16589_at	Uhmk1	-0.320127	0.015998	0.186105	6.73815	6.70405	6.95382	7.11318	6.72009	6.59205	6.20341	6.54001	6.70834	6.58486
226178_at	Wbp1l	-0.319956	0.0179913	0.197967	7.15492	7.15379	7.31178	6.74645	7.29461	6.90769	6.99224	6.52311	6.88198	6.75526
56205_at	Ensa	0.319903	0.00168489	0.0645809	6.87008	6.57445	6.91114	6.88815	6.99878	7.26721	7.20474	7.13923	7.07664	7.16073
16068_at	Il18bp	0.319733	0.00843513	NA	5.09444	4.76113	4.93361	4.73401	4.97174	5.29004	5.31387	5.09758	5.11257	5.32619
228836_at	Dlgap4	0.319531	0.00887638	0.140916	5.75498	5.68066	5.6213	6.06011	5.87731	6.18345	6.24632	5.98998	5.92413	6.24996
22017_at	Tpmt	-0.319334	0.00921434	NA	4.89309	4.93714	4.95571	4.97292	4.82018	4.50277	4.40117	4.57119	4.75777	4.79999
67886_at	Camsap2	-0.318752	0.00929047	0.143335	6.21689	6.14088	6.33392	6.50168	6.09631	6.11886	5.64632	6.06921	5.96038	5.88826
56376_at_AB_1:11	Pdlim5	-0.31799	0.022289	NA	5.36567	5.85339	5.46109	5.90559	5.6631	5.2401	5.28666	5.53076	5.31717	5.24834
59042_at	Cope	-0.317669	0.00127329	0.0554978	11.009	11.2002	11.0937	11.1947	11.2437	10.6426	10.9328	10.9477	10.6485	10.9533
76025_at_AB_23:33	Cant1	0.317203	0.0077075	0.132103	7.22579	7.30306	7.37319	6.77303	7.30233	7.46497	7.53465	7.63051	7.43683	7.59607
70925_at	Cdkn2aip	-0.317145	0.0214736	NA	4.78383	5.10404	4.90559	5.01879	4.58522	4.70695	4.4741	4.36277	4.8012	4.42873
216119_at	Ybey	-0.316846	0.0159986	NA	5.42945	5.11785	5.24746	5.2331	5.24244	4.74385	4.94399	5.19868	5.0451	4.76246
75735_at	Pank1	-0.316745	0.00939821	NA	5.51672	5.50988	5.18009	5.19409	5.35275	5.04513	4.88408	5.21165	5.16612	4.85683
12419_at	Cbx5	0.316517	0.0155971	NA	5.80297	5.42774	5.52381	5.37653	5.45924	5.64442	5.81623	6.11127	5.97269	5.63344
16179_at_AB_1:10	Irak1	-0.316028	0.0139278	0.172447	8.08039	7.49766	7.6492	7.7965	7.68593	7.55739	7.27117	7.4689	7.28203	7.56396
234378_at	Klhl26	-0.315915	0.00813652	0.135946	6.07179	5.82146	5.96842	5.98422	6.15337	5.68664	5.66529	5.70335	5.47675	5.85815
52915_at	Zmiz2	0.31572	0.00414758	0.10076	7.4271	7.77187	7.64775	7.7465	7.6983	7.9249	8.02104	7.8738	8.22554	7.84141
14923_at	Guk1	-0.315613	0.00465403	0.104661	8.2789	8.27385	8.54007	8.44439	8.42186	8.04455	8.08517	8.21502	7.77872	8.24173
16407_at	Itgae	-0.315051	0.00925474	0.143335	4.8411	5.35235	5.11899	5.15381	4.82907	4.61481	4.84901	4.77237	4.6455	4.76491
54170_at	Rragc	-0.314583	0.0119366	0.159687	7.76221	7.46493	7.52063	7.68363	7.50418	7.50191	7.06938	7.3761	7.35182	7.0136
12916_at_AB_1:10;21:42	Crem	-0.313467	0.00156816	NA	5.80537	5.53429	5.62213	5.80433	5.63348	5.44332	5.29717	5.33132	5.25599	5.49369
269999_at	Orai3	0.312867	0.021702	0.217476	6.05263	5.81954	5.93173	6.04959	5.61012	6.12058	6.37486	6.0042	6.12774	6.45413
230075_at	Ndufb6	0.311476	0.014419	0.176329	9.36992	8.95481	9.00798	9.47081	9.03793	9.2306	9.55352	9.43216	9.49396	9.64702
56691_at	Dnajb8	-0.310453	0.0105398	NA	4.70543	4.73373	5.07744	5.10904	5.001	4.52749	4.54149	4.62093	4.68666	4.69066
67895_at	Ppa1	0.309761	0.0211381	0.213826	8.94892	8.64051	8.87337	8.67059	8.28421	8.7618	9.01072	9.03992	9.0154	9.18465
320487_at	Heatr5a	-0.308986	0.00543913	NA	5.64389	5.63181	5.83917	5.61674	5.81405	5.38404	5.37454	5.59555	5.40132	5.24792
73873_at	Fam161a	0.308812	0.00643342	NA	4.4763	4.58998	4.60929	4.40291	4.51168	4.65356	4.90379	4.88258	4.82728	4.87201
15208_at	Hes5	0.308578	0.00215902	NA	5.00062	5.15363	4.88956	4.96547	4.94291	5.14471	5.39078	5.39047	5.41336	5.19561
66849_at	Ppp1r2	0.308341	0.00435516	NA	5.27515	5.27545	5.36709	5.34623	5.28478	5.4079	5.45027	5.71289	5.81125	5.69631
15254_at	Hint1	0.308289	0.00191927	0.0707252	9.6749	9.57062	9.5182	9.73783	9.55495	9.8099	10.1602	9.7151	9.92266	10.0149
234779_at	Plcg2	-0.307661	0.00371348	0.0968755	8.97412	9.1809	9.09629	8.86244	9.06463	8.6872	8.72664	8.96026	8.53757	8.7754
83553_at	Tktl1	0.30765	0.00380621	0.0973404	4.08893	4.11225	4.09329	3.87627	4.08891	4.35892	4.30739	4.1381	4.58071	4.42508
11821_at	Aprt	0.305292	0.0227911	0.224715	7.45434	7.29632	7.00786	7.29936	7.31313	7.82219	7.81543	7.58723	7.39041	7.29251
14428_at_AB_9:11	Galr2	-0.304388	0.00699296	NA	4.78266	4.65951	4.78562	4.82958	4.94039	4.70629	4.50567	4.30604	4.3884	4.5731
98752_at_AB_10:20	Fcrla	-0.304121	0.0106202	0.152006	9.67086	9.29798	9.62429	9.75953	9.72982	9.44676	9.18548	9.34645	9.09507	9.49569
271564_at	Vps13a	0.303974	0.0192124	NA	4.99226	5.3671	5.03817	5.19966	5.44805	5.5711	5.53627	5.33459	5.66709	5.42722
170772_at	Glcci1	-0.303873	0.000300504	0.0256826	7.6368	7.77705	7.73938	7.65641	7.78229	7.40077	7.31954	7.43768	7.34263	7.58519
22763_at_AB_10:20	Zfr	-0.303437	0.0203458	0.209851	7.25084	7.30651	7.77775	7.87586	7.49836	7.19491	7.2191	7.27507	7.19134	7.26809
108687_at	Edem2	-0.302988	0.0105894	0.151944	9.98064	9.58862	10.109	9.87289	9.85348	9.39426	9.55889	9.77925	9.48484	9.70977
12505_at_AB_1:21	Cd44	-0.302636	0.0188172	0.201781	8.96853	8.74884	8.90031	9.10697	9.11467	8.38878	8.45947	8.78066	8.79953	8.93187
228061_at	Agps	-0.302307	0.00858669	NA	6.73643	6.71824	6.84152	7.04895	6.76961	6.6173	6.34126	6.67626	6.32359	6.63795
68165_at	Fdx1l	0.301481	0.00754234	0.131462	8.49558	8.61102	8.44671	8.56412	8.52703	8.78298	8.72314	8.56045	8.96179	9.13955
56506_at	Cib2	-0.301166	0.00439462	0.103267	7.29559	7.17245	7.40425	7.3006	7.26851	6.82104	6.99543	6.86946	6.99312	7.2778
17210_at	Mcl1	0.301146	0.00028714	0.0256826	10.4676	10.3276	10.3464	10.3965	10.1421	10.7689	10.529	10.6528	10.6357	10.6019
104184_at_AB_12:22	Blmh	0.300754	0.0205666	0.210788	7.3138	6.91803	7.64534	7.40295	7.33961	7.56634	7.63431	7.71504	7.50045	7.74826
20111_at	Rps6ka1	0.299433	0.0118695	0.159579	7.63461	7.75671	7.62616	7.91199	8.19551	8.11352	8.21999	8.0502	8.07878	8.14572
17168_at	Nprl3	-0.299423	0.00649836	0.120654	5.25824	5.28152	5.55152	5.18317	5.23252	5.07773	5.13687	5.00825	4.95514	4.76337
69146_at	Gsdmd	0.299216	0.00743176	0.13069	6.15784	5.7116	5.97093	5.92669	5.87109	6.10411	6.33316	6.04991	6.2752	6.34607
353502_at	Hcfc1r1	-0.299124	0.0234303	0.226618	8.90113	8.9966	8.74647	9.24767	8.64429	8.83317	8.52048	8.4377	8.46896	8.77771
56490_at	Zbtb20	-0.299083	0.0172984	0.192371	8.2794	7.98296	8.09847	7.97807	8.36854	7.66361	7.7782	7.91611	7.72829	8.15988
83436_at_AB_1:22	Plekha2	-0.298819	0.00187249	0.0699552	7.14184	7.07247	7.18708	7.16107	6.99289	6.85173	6.8845	6.59732	6.74993	6.97115
57170_at	Dolpp1	-0.298718	0.0118294	0.159579	6.21058	5.83657	6.16575	5.90396	6.11742	5.73748	5.89537	5.72008	5.86019	5.50028
56207_at	Uchl5	0.297322	0.00902505	NA	6.9048	6.79915	6.90617	6.87727	6.71501	7.11353	6.9836	7.04603	7.11599	7.48849
20930_at	Surf1	-0.297249	0.01955	0.205035	8.69844	8.49065	8.54006	8.37147	8.45507	8.4018	8.34163	7.77774	8.26371	8.27518
70373_at	Gpatch2l	0.296952	0.0233429	NA	4.61109	4.44591	4.74225	4.68413	4.7371	4.84306	5.11066	5.16419	4.81351	4.758
11796_at	Birc3	0.296804	0.00586599	0.116493	7.5159	7.69226	7.49532	7.43147	7.31975	7.98583	7.73036	7.7454	7.90944	7.57467
52864_at	Slx4	-0.296523	0.0128765	NA	4.95884	5.02112	5.34285	5.07831	5.14189	4.8939	4.60819	4.97311	4.81532	4.73288
13016_at	Ctbp1	-0.295577	0.00451136	0.103783	8.54726	8.66386	8.66093	8.40258	8.57623	8.48749	8.17752	8.35488	8.28052	8.03746
21356_at	Tapbp	0.29317	0.00116838	0.0532138	10.6956	10.6767	10.7423	10.8556	10.7718	11.1112	10.974	11.244	11.064	10.8175
71003_at	Prss41	0.292915	0.0221936	NA	4.44674	4.41515	4.47615	4.54251	4.53739	4.49964	4.9479	4.79436	4.60163	5.01652
68299_at_AB_12:22	Vps53	0.292815	0.0216728	0.217476	7.36019	7.31696	7.10088	7.37145	7.45606	7.57175	7.89422	7.6599	7.62244	7.23503
67397_at	Erp29	-0.292734	0.000259781	0.0241043	9.47529	9.58086	9.699	9.52631	9.63682	9.35276	9.17364	9.20603	9.39107	9.32205
213484_at	Nudt18	0.292587	0.00972474	0.145952	6.77986	6.62356	6.51991	6.82545	6.39174	6.81322	7.09515	6.97345	6.85152	6.86182
12257_at	Tspo	-0.292587	0.0227559	0.224704	8.78392	8.47749	8.68918	8.96702	8.47528	8.17342	8.43422	8.35658	8.30035	8.70761
65107_at	Lrp10	0.292582	0.000970363	0.0485805	9.31199	9.3639	9.34731	9.23146	9.30597	9.6357	9.48293	9.84969	9.58966	9.45019
242285_at	Sdr16c5	-0.29236	0.00671886	NA	4.06176	4.14515	4.10203	4.18734	3.96354	3.87356	3.72301	3.93351	3.82475	3.61732
108927_at	Lhfp	0.291369	0.0208427	0.212432	4.25717	4.39161	4.19417	4.36004	4.09936	4.92884	4.55303	4.49137	4.4261	4.39003
20733_at	Spint2	0.291206	6.01743e-05	0.0131847	10.0061	9.92698	10.0801	10.0378	10.1355	10.1894	10.3854	10.3394	10.3643	10.3611
353172_at	Gars	0.291089	0.0108508	0.153789	8.81596	8.86774	8.5715	9.00442	9.06112	9.33214	9.03024	9.17466	9.0015	9.24669
93893_at	Pcdhb22	-0.290556	0.00810559	NA	4.25376	4.50181	4.4568	4.44494	4.50389	4.16388	4.22798	4.04226	4.30721	3.97109
110920_at_AB_1:26	Hspa13	-0.290117	0.00518238	0.109983	7.91153	8.01243	8.10739	8.07938	8.06724	7.65059	7.89316	7.46262	7.94632	7.76032
67101_at	2310039H08Rik	-0.289733	0.00334196	0.0934251	8.53549	8.81083	8.66948	8.74596	8.72844	8.25809	8.2173	8.47974	8.47994	8.58958
18105_at	Nqo2	0.289598	0.0121909	NA	5.11257	5.2168	5.09903	5.00844	5.27391	5.43687	5.15547	5.69306	5.3621	5.50134
27405_at	Abcg3	0.289219	0.0154023	NA	4.60226	4.50785	4.5118	4.6677	4.40016	4.49135	4.84863	4.90997	4.97671	4.9141
228875_at	Slc35c2	-0.288519	0.0119349	0.159687	7.79379	7.86709	7.93071	7.63996	8.15605	7.59319	7.57113	7.66531	7.35407	7.77436
67840_at	Mrp63	-0.288423	0.0083381	0.137651	6.32851	6.5121	6.47965	6.62695	6.32016	6.00442	6.26619	6.20807	5.98372	6.33932
104721_at	Ddx1	0.28803	0.0139837	0.172814	7.5325	7.5013	7.44578	7.27592	7.0954	7.80506	7.66878	7.54736	7.79378	7.49791
170742_at	Sertad3	0.287529	0.00878411	NA	5.22829	5.34883	5.43915	5.07317	5.10967	5.37289	5.61719	5.49487	5.43249	5.71416
19340_at	Rab3d	-0.287452	0.00337767	0.0934567	7.86959	8.17628	7.91837	7.97628	8.08253	7.53689	7.63504	7.71774	7.9185	7.77098
67955_at	Sugt1	0.287123	0.0151387	0.180607	7.38218	7.31213	7.07554	7.42069	7.09886	7.67538	7.7342	7.48659	7.46844	7.34761
104662_at	Tsr1	0.286533	0.010553	0.15169	7.18257	7.29792	7.14549	7.50403	6.97028	7.57132	7.60755	7.56923	7.39385	7.34436
320159_at	Fam179a	-0.28624	0.0129638	NA	5.0696	4.99987	4.97828	5.18011	4.94447	4.62248	4.88555	4.78901	4.85093	4.59429
11303_at	Abca1	-0.28595	0.00820096	NA	6.59295	6.50113	6.64212	6.64064	6.23658	6.14824	6.36978	6.20324	6.11735	6.39596
53761_at_AB_1:19	Prrc2a	-0.285694	0.0169275	0.189429	6.82066	6.79542	7.02579	7.02082	7.10769	6.69227	6.34761	6.65821	6.94357	6.69888
65972_at	Ifi30	0.285391	0.00658396	0.121455	8.19484	8.52517	8.17863	8.08198	8.06945	8.44508	8.47716	8.53976	8.53792	8.54718
232785_at	Zfp783	-0.285365	0.0209227	NA	4.74436	4.98906	4.83817	4.66998	4.93968	4.4492	4.69457	4.59162	4.6609	4.35498
231642_at	Alkbh2	0.284926	0.00435549	0.102645	6.75787	6.79011	6.73725	6.6693	6.79764	6.92703	7.30725	7.13387	6.92974	6.88733
17537_at	Meis3	0.28483	0.0168435	0.189429	4.88109	5.25074	4.93042	5.22833	5.16011	5.25519	5.30161	5.38807	5.35456	5.62714
64294_at	Itm2c	-0.284731	0.00800316	0.134889	10.4189	10.2656	10.2794	9.94924	10.271	9.86703	10.1183	10.0459	9.77512	9.91135
75089_at	Uhrf1bp1l	0.28468	0.0149293	NA	5.50466	5.58347	5.40147	5.39785	5.83902	5.95045	5.70184	5.72035	5.99505	5.78385
19671_at	Rce1	-0.284512	0.0131809	0.168074	6.77187	6.72552	6.72926	6.47349	6.94723	6.60585	6.37936	6.24821	6.44798	6.56672
22381_at	Wbp5	-0.284267	0.0205308	0.210788	8.84268	8.71222	8.99767	8.80418	8.67379	8.44036	8.50824	8.76566	8.24394	8.68035
665775_at	Bod1l	-0.283917	0.0138806	NA	5.42958	5.85788	5.64593	5.90599	5.52358	5.40449	5.30991	5.35657	5.48264	5.40895
109154_at	Mlec	-0.283406	0.0101836	0.148471	9.06238	9.18856	9.23342	8.86902	8.95955	8.60494	8.8947	8.91391	8.56276	8.92335
23969_at	Pacsin1	0.283177	0.0158344	NA	4.49753	4.61067	4.72797	4.78028	4.74451	4.8663	5.17427	4.7681	5.14168	4.82772
67456_at_AB_1:8	Ergic2	-0.283152	0.0210209	0.213021	7.62423	7.30089	7.61197	7.66795	7.35385	6.99111	7.4802	7.22938	7.22341	7.11322
216344_at	Rab21	0.282187	0.00332818	0.0933619	9.10355	9.03492	9.08568	8.95819	9.12566	9.30898	9.44897	9.47016	9.43215	9.08195
228880_at	Zmynd8	-0.281346	0.00829364	NA	6.9095	7.31365	7.10618	7.25838	7.35239	7.03469	6.90929	6.76971	6.81692	6.98167
71232_at	4933429K18Rik	-0.280821	0.019304	NA	4.59337	4.56771	4.81231	5.00535	4.77365	4.26733	4.68077	4.38082	4.56139	4.45325
70377_at	Derl3	-0.280697	0.00682548	0.124626	11.2374	11.1045	11.1668	11.0432	11.1175	10.4976	11.0229	10.9162	10.8994	10.9312
71474_at	Ppp6r2	0.280165	0.00149192	NA	5.6196	5.69503	5.61691	5.45646	5.50362	5.82337	6.03921	5.84174	5.78249	5.80911
407821_at	Znrf3	-0.279763	0.0100629	0.147257	6.97677	7.26882	7.11081	6.94838	6.99338	6.90302	6.54775	6.85878	6.61815	6.94468
18717_at_AB_11:21	Pip5k1c	0.279605	0.0100577	0.147257	8.46754	8.65335	8.38852	8.18979	8.56379	8.5955	8.80646	8.6152	8.75428	8.86869
218335_at	Clptm1l	-0.279093	0.000744964	0.0423506	10.6278	10.7457	10.681	10.5666	10.6978	10.3937	10.4238	10.5669	10.2063	10.3517
67003_at	Uqcrc2	0.278713	0.00113094	0.0520937	8.919	8.72715	8.95136	8.66824	8.77573	9.14958	8.92519	9.18178	9.12401	9.05463
17829_at	Muc1	0.278487	0.0152078	0.180607	4.91463	5.10516	4.94144	4.98992	4.85177	4.97031	5.3303	5.40276	5.34554	5.16677
75320_at	Etnk1	-0.278249	0.00510929	0.10902	8.5068	8.65286	8.60531	8.54915	8.6652	8.44506	8.31746	8.44972	8.38698	7.9671
17087_at	Ly96	-0.278229	0.0114764	0.15716	8.55733	8.69149	8.72668	8.69195	8.61783	8.61401	8.45583	8.0226	8.41983	8.36043
68366_at	Tmem129	-0.277915	0.0101241	0.147885	6.08879	6.11084	6.1427	6.34358	6.271	5.80932	6.0465	5.6593	5.93258	6.10495
70110_at_AB_1:8	Ifi35	0.277739	0.0215994	NA	6.47889	6.3395	6.47171	6.28176	6.52788	6.90867	6.55317	6.47405	6.73689	6.84623
11909_at_AB_10:42	Atf2	0.277176	0.0103297	0.150077	6.19734	6.09005	6.41854	6.00986	6.3641	6.52515	6.38368	6.49649	6.69839	6.34579
59031_at	Chst12	-0.277148	0.000331414	0.0268344	6.93451	7.09597	7.10824	6.96795	6.95767	6.69254	6.75106	6.65572	6.74617	6.85534
71881_at	Apmap	-0.276589	0.00373085	0.0968755	8.20257	8.17625	8.41644	8.29854	8.18397	7.9865	8.03201	8.06021	7.72195	8.11817
20467_at_AB_1:14	Sin3b	0.276365	0.0153321	0.181721	8.45189	8.14726	8.49579	8.54804	8.60912	8.94942	8.79821	8.51461	8.70162	8.63769
114142_at	Foxp2	-0.276363	0.00557895	NA	4.99781	4.98145	4.97738	4.90391	4.87609	4.89071	4.64481	4.534	4.79016	4.49956
114584_at	Clic1	0.276161	0.0112319	0.156455	8.22981	8.38579	8.54212	8.30132	8.4296	8.54566	8.73923	8.37664	8.83035	8.77833
219135_at	Mtmr6	-0.275681	0.019346	0.204089	5.85321	6.23659	6.16085	6.22176	6.34554	5.96533	5.59943	6.03981	5.96206	5.87617
79059_at	Nme3	-0.275488	0.0226394	0.223912	8.61589	8.573	8.73693	8.88049	8.90928	8.23212	8.61406	8.24066	8.56983	8.6833
13418_at_AB_1:3;11:32	Dnajc1	-0.275432	0.0145752	NA	6.00567	6.06551	6.0922	6.00433	5.87694	6.00914	5.715	5.54402	5.56653	5.8452
70495_at	Atp6ap2	0.275381	0.0208842	0.212432	9.35744	8.95193	9.1246	9.35416	8.79504	9.30567	9.36373	9.3746	9.39488	9.5554
17179_at	Matk	0.274817	0.013176	NA	5.1318	5.25345	5.235	5.17653	5.14181	5.31591	5.23405	5.44369	5.66753	5.67286
67693_at	Hypk	0.274749	0.00870176	0.139476	9.2982	9.33835	9.35985	9.15945	9.25578	9.22225	9.63539	9.59303	9.72136	9.62923
13990_at	Smarcad1	-0.274468	0.0192954	0.204089	5.94568	5.87474	5.7324	6.32219	6.00047	5.66027	5.76927	5.65976	5.6147	5.79232
270086_at	Ogfod1	-0.273176	0.0175528	NA	5.06955	5.45194	5.22796	5.48381	5.28052	5.02609	5.15049	5.13472	4.93077	4.88369
17260_at	Mef2c	-0.272903	0.0151971	0.180607	7.92056	8.16	8.1152	7.96864	8.35447	7.84697	7.7978	8.01737	7.95234	7.55955
56637_at_AB_1:11	Gsk3b	-0.27185	0.0125362	0.163836	7.20813	7.30608	7.41292	7.4474	7.40696	7.24081	7.1642	6.74015	7.04526	7.18823
66614_at	Gpatch4	-0.271449	0.0077027	NA	5.9139	6.06732	6.04122	6.08745	5.8252	5.72663	5.89407	5.50213	5.66105	5.80325
216549_at	Aftph	0.271306	0.0219419	0.219337	7.41059	7.23475	7.24816	7.0681	7.28771	7.45213	7.45674	7.76292	7.72153	7.21482
76737_at	Creld2	-0.271028	0.00585897	0.116493	11.722	11.6238	11.6533	11.4973	11.4612	11.1772	11.2937	11.4921	11.1329	11.5071
28075_at	Desi1	-0.270765	0.0100246	NA	8.13367	7.74271	8.09915	8.1	8.12801	7.66983	7.61056	7.82441	7.93121	7.80938
214764_at	2700050L05Rik	-0.270752	0.00976174	NA	5.78459	5.82757	5.5945	5.99777	5.76651	5.66834	5.37431	5.57046	5.60385	5.365
320311_at	Rnf152	0.269821	0.00986179	NA	4.26288	4.21721	3.95767	4.01859	4.00213	4.33202	4.29366	4.49213	4.2732	4.43889
66154_at	Tmem14c	-0.269622	0.000897215	0.047232	8.43832	8.37722	8.53754	8.452	8.49045	8.07155	8.21	8.14872	8.13872	8.38148
101966_at	D8Ertd738e	0.269377	0.0022881	0.0782683	8.78961	8.90153	8.69792	8.8222	8.70568	8.95436	9.03609	8.89269	9.13732	9.2441
11487_at	Adam10	-0.268958	0.00142775	0.0593576	6.76356	6.90328	6.59311	6.64572	6.73313	6.48871	6.50098	6.29591	6.50145	6.48416
75734_at_AB_1:11	Mff	0.266966	0.0140077	0.172847	6.56649	6.56332	6.62515	6.42619	6.37188	6.57268	6.81625	7.01621	6.67607	6.84644
16783_at	Lamp1	0.266763	0.00279451	0.0842195	10.4224	10.3539	10.4027	10.1369	10.1142	10.6151	10.4639	10.7086	10.4661	10.5591
66799_at	Ube2w	-0.266698	0.0217795	NA	7.27494	6.95725	7.33679	7.30632	7.11962	6.66014	7.15749	6.90695	7.02352	6.92941
52014_at	Nus1	-0.264773	0.0125678	0.163836	7.59838	7.61308	7.79545	7.4415	7.23698	7.22014	7.25555	7.18859	7.39568	7.33298
72055_at_AB_16:59	Slc38a10	-0.263981	0.00524227	0.110675	8.94026	8.85675	9.0512	8.9298	9.11491	8.64764	8.70153	8.81876	8.49628	8.93151
68479_at	Phf5a	-0.26373	0.00121317	0.0541689	8.77606	8.7321	8.70699	8.72906	8.69874	8.44678	8.58189	8.34604	8.5965	8.33914
26396_at_AB_1:9	Map2k2	-0.263481	0.00266564	0.0818572	8.87507	8.70453	8.82974	8.69167	8.60458	8.56596	8.48562	8.41471	8.57749	8.3403
269254_at	Setx	-0.262742	0.0194801	NA	5.73171	6.10919	5.79948	5.61845	5.67468	5.47874	5.60289	5.66132	5.48161	5.38259
11758_at	Prdx6	-0.262411	0.0220934	0.220309	7.76589	7.58717	7.93719	7.89313	7.8406	7.71138	7.56277	7.67695	7.55614	7.187
110172_at	Slc35b1	-0.262109	0.016013	0.186105	9.4074	9.35964	9.47857	9.51662	9.38953	8.84701	9.34064	9.09737	9.14577	9.42343
15985_at	Cd79b	0.261917	0.00022586	0.0217982	10.7289	10.7161	10.6794	10.7919	10.6914	10.9328	11.1541	10.897	10.997	10.9305
319448_at	Fndc3a	-0.261767	0.0022293	0.0779006	9.61982	9.8074	9.85262	9.73734	9.90926	9.5791	9.38609	9.70889	9.46681	9.49122
26968_at	Islr	0.261745	0.0193815	0.204089	4.04459	3.96213	4.13252	4.11653	3.94747	4.71471	4.22491	4.29127	4.20134	4.21049
20568_at	Slpi	-0.261658	0.00110543	0.0520606	12.4084	12.38	12.3783	12.6334	12.4755	12.1829	12.1371	12.082	12.174	12.3663
67695_at	Ost4	-0.261083	0.000557115	0.036108	11.0184	10.8832	10.8936	11.019	10.9909	10.8397	10.6347	10.68	10.6211	10.7255
100504474_at	Smlr1	0.260419	0.0182182	0.198804	4.41108	4.37837	4.1885	4.31622	4.3098	4.55164	4.45739	4.52146	4.88252	4.48281
18174_at_AB_1:21	Slc11a2	-0.258247	0.021142	NA	5.42555	5.37726	5.25935	5.09028	5.14173	5.03933	5.14621	5.05011	5.02923	4.71361
14768_at	Lancl1	0.258057	0.00360684	NA	5.05359	5.08174	5.12009	4.88364	5.0558	5.40009	5.15498	5.18883	5.33526	5.40099
54637_at	Praf2	-0.257967	0.00495365	0.108246	9.204	9.41223	9.3249	9.39757	9.15648	9.01656	9.20976	8.87418	9.05898	9.09265
20303_at	Ccl4	0.257702	0.00777592	NA	4.42953	4.62383	4.64756	4.59233	4.60477	4.78506	4.85344	4.83102	4.95093	4.76788
72472_at	Slc16a10	-0.257146	0.00228647	NA	5.13658	5.07033	4.94482	5.0713	5.12206	4.92257	4.92548	4.75027	4.70941	4.73919
30050_at_AB_1:11;34:44	Fbxw2	0.256746	0.0172944	NA	5.94599	5.5969	5.8292	5.66137	5.97015	5.93606	6.01802	5.99633	6.26387	6.06674
244329_at	Mcph1	0.254882	0.0105609	NA	5.28004	5.29414	5.18978	5.39532	5.05858	5.6963	5.43172	5.56879	5.42885	5.36208
30926_at	Glrx3	0.253691	0.022357	0.222118	9.26604	9.0449	9.04576	9.00083	8.80155	9.16961	9.40968	9.51532	9.21098	9.20538
20818_at	Srprb	-0.253627	0.0109913	0.154968	7.58866	7.55065	7.6937	7.9308	7.64224	7.31712	7.48581	7.27529	7.54372	7.5517
338366_at	Mia3	-0.253533	0.0181628	0.198804	7.86963	7.87647	7.85219	7.6571	7.84659	7.85716	7.34376	7.63334	7.35665	7.65574
66999_at_AB_2:11	Med28	0.252604	0.022648	0.223912	7.97225	7.91588	7.91065	7.85875	7.61987	7.83378	8.35063	8.05929	8.23589	8.06405
67544_at	Fam120b	-0.252449	0.0223804	NA	5.89579	5.8197	6.00385	5.97382	5.79403	5.84794	5.73473	5.48119	5.66848	5.49823
14227_at	Fkbp2	-0.251899	0.0119048	0.159687	11.7865	11.8443	11.7715	12.0992	12.0611	11.5751	11.5888	11.5153	11.7061	11.8903
66385_at	Ppp1r7	0.251732	0.00215905	NA	6.65971	6.7211	6.58976	6.50058	6.51697	6.81939	6.92916	6.83545	6.94036	6.72549
70266_at	Ccbl1	-0.251463	0.010848	NA	5.10177	5.30274	4.85257	5.08527	5.04897	4.88869	4.67065	4.85452	4.84137	4.88362
21371_at	Tbca	0.250437	0.000964871	0.0485805	9.61203	9.38987	9.59392	9.62862	9.48562	9.78574	9.84378	9.64398	9.80756	9.88726
72900_at	Ndufv2	0.250403	0.0220412	0.22006	8.3856	8.22251	8.24669	8.19002	7.98832	8.34668	8.75614	8.47354	8.23858	8.46977
19035_at	Ppib	-0.25021	2.33544e-05	0.00701239	11.5322	11.5967	11.583	11.6969	11.5738	11.3342	11.4186	11.2432	11.3574	11.3709
75367_at	4930552N02Rik	-0.250085	0.0134189	NA	4.16244	4.29849	4.37844	4.21625	4.58591	4.02648	4.02962	4.15953	4.1204	4.04487
18624_at	Pepd	-0.249695	0.00953879	0.144006	6.8374	6.86638	7.06345	7.04334	7.15672	6.8038	6.71768	6.60586	6.72774	6.87253
229317_at	Eif2a	0.24957	0.00627578	0.12006	6.49729	6.2557	6.43207	6.32031	6.52491	6.68546	6.63137	6.67966	6.81655	6.45862
11852_at	Rhob	0.249435	0.0131134	0.167681	8.72226	9.13904	8.77204	8.76564	8.87237	9.0357	9.11767	9.32975	8.98581	9.06478
17846_at_AB_12:20	Commd1	0.248788	0.0104274	0.150531	8.12343	7.85811	7.93722	7.87218	7.80631	8.05159	8.26054	8.16399	8.00368	8.36578
67733_at	Itgb3bp	0.247788	0.0123317	NA	4.42636	4.64371	4.46481	4.54124	4.32028	4.608	4.83392	4.92858	4.64367	4.63282
224019_at	Tmem191c	-0.247692	0.0227445	NA	4.97288	4.82775	4.92207	4.80137	4.78666	4.70397	4.95202	4.50845	4.52812	4.40522
71979_at	2410012M07Rik	-0.247287	0.0113992	NA	4.38255	4.19616	4.27336	4.24555	4.2785	4.07877	4.22145	4.01337	3.98887	3.81759
28193_at	Reep3	0.247282	0.00116939	NA	7.16186	7.22761	7.08319	7.03008	7.06978	7.34366	7.36197	7.43554	7.46684	7.18907
78330_at	Ndufv3	-0.246519	0.000300261	0.0256826	11.8805	11.8941	11.8739	12.041	11.9341	11.7204	11.571	11.6166	11.6699	11.8295
66588_at	Cmpk1	0.246231	0.0188946	0.202082	9.8418	9.86669	9.61401	9.7923	9.68736	10.2096	9.94961	10.1675	10.0225	9.71925
28018_at	Ubfd1	-0.245358	0.0151493	0.180607	7.53123	7.59678	7.86316	7.74472	7.47314	7.31548	7.41443	7.47576	7.57575	7.18562
55992_at	Trim3	-0.245263	0.0224124	NA	5.1291	5.25045	5.48154	5.3838	5.53286	5.10107	5.08875	5.14366	5.00275	5.17573
14534_at	Kat2a	-0.245111	0.0113495	0.157101	6.07311	6.36091	6.29433	6.31973	6.28897	6.27731	5.98366	6.04712	5.86043	5.94704
76485_at	Glt8d1	-0.244713	0.00931509	0.143335	7.34521	7.32507	7.33896	7.38017	7.40142	7.077	6.99713	7.33362	6.89456	7.26752
73473_at	Iws1	-0.244671	0.0199578	0.206903	5.85418	5.84055	5.97619	5.97808	6.19245	5.95508	5.60217	5.61894	5.71196	5.73107
73112_at	Abracl	0.244639	0.0150978	0.180528	9.61304	9.71628	9.56436	9.94086	9.60088	9.93652	10.1605	9.77021	9.90714	9.84214
69089_at	Oxa1l	0.242809	0.0232767	0.226264	5.92813	6.07293	5.96341	6.35397	6.13712	6.37659	6.30521	6.42885	6.11988	6.44521
19317_at	Qk	-0.242759	0.0157189	NA	6.26116	6.08408	6.03572	6.31417	6.19481	6.09171	5.85796	5.85695	6.1074	5.72585
70361_at_AB_1:20	Lman1	-0.242711	0.0140802	0.173421	9.46239	9.60871	9.58043	9.73995	9.57583	9.0452	9.45388	9.39855	9.31854	9.5432
170719_at	Oxr1	-0.241738	0.00201116	0.0722772	7.69867	7.71116	7.58302	7.49465	7.71297	7.34633	7.48185	7.47644	7.44735	7.25595
12465_at	Cct5	0.241308	0.00786972	0.133509	8.39235	8.70638	8.53145	8.40363	8.51804	8.92633	8.75071	8.56491	8.76513	8.75634
98752_at_AB_1:9	Fcrla	-0.241259	0.0187744	0.201781	10.471	10.6144	10.4975	10.574	10.4728	10.3761	10.2802	9.91868	10.3732	10.4847
279766_at	Rhbdd3	-0.240186	0.0232734	0.226264	5.9356	5.73262	5.64845	6.08407	5.57838	5.43685	5.58842	5.55987	5.59599	5.61292
433256_at	Acsl5	0.240045	0.0075885	0.131462	8.25667	8.24428	8.39265	8.51721	8.58135	8.67016	8.76776	8.57152	8.59158	8.58637
14121_at	Fbp1	-0.239678	0.0186054	NA	3.95505	4.04111	4.21546	4.20394	3.98315	3.89647	3.86119	3.67907	3.92035	3.84835
13010_at	Cst3	-0.239252	0.0057913	0.116351	11.5846	11.8276	11.6001	11.5178	11.7188	11.4165	11.1926	11.4387	11.4745	11.5026
14457_at	Gas7	0.238632	0.0101831	NA	5.36783	5.45149	5.47783	5.29804	5.615	5.74594	5.57917	5.66806	5.86482	5.5358
66913_at	Kdelr2	-0.238246	0.00475785	0.105721	10.1264	10.3174	10.3251	10.3258	10.141	9.89643	10.1113	9.86227	10.1717	9.99073
12238_at	Commd3	0.237955	0.011201	0.156455	9.61452	9.60246	9.42824	9.67497	9.4351	10.0694	9.79945	9.63581	9.72195	9.72725
21389_at	Tbx6	0.236808	0.0117754	NA	4.45588	4.36817	4.30621	4.39561	4.3843	4.64545	4.42086	4.54654	4.80771	4.69338
67838_at	Dnajb11	-0.235866	0.00146444	0.0599608	10.9872	11.1417	11.1784	11.0676	11.1191	10.7032	10.8412	10.8977	10.8366	11.0098
329908_at	Usp24	0.235645	0.0225667	NA	5.7043	5.89635	5.69324	5.74606	5.64869	6.20526	5.84773	6.14089	5.76817	5.91851
104444_at	Rexo2	-0.235155	0.000325288	0.0268344	11.831	11.8153	11.7648	11.8821	11.7535	11.4982	11.5782	11.5521	11.5068	11.7495
67812_at	Ubxn4	-0.234748	0.012563	0.163836	8.56564	8.712	8.68931	8.3064	8.38356	8.29401	8.31714	8.40795	8.17702	8.32016
320560_at	Dennd5b	-0.234405	0.00936176	NA	7.25216	7.16716	7.23631	7.35222	7.40494	7.24687	6.93096	7.19849	6.96817	6.92036
209378_at	Itih5	-0.234175	0.0194194	NA	4.80544	4.63726	4.59371	4.63382	4.94292	4.42064	4.52686	4.53362	4.64568	4.30306
72607_at	Usp13	0.233916	0.011463	0.15716	4.83293	4.9653	4.75316	5.00306	4.6914	5.17091	5.02074	4.98298	5.0876	5.1446
28199_at	Dcaf11	0.233224	0.00739344	0.130476	7.02706	6.86125	7.14389	7.09267	6.80207	7.14853	7.12928	7.35442	7.16845	7.30023
72203_at	2610507I01Rik	-0.233094	0.00407316	NA	5.0533	4.99049	4.96396	5.16545	5.05193	4.84184	4.92798	4.78538	4.8125	4.69364
106957_at	Slc39a6	-0.232839	0.0182865	0.198804	7.45642	7.10042	7.14516	7.14331	7.21915	6.75182	7.00368	7.10986	7.10621	6.94512
67398_at	Srpr	-0.232668	0.0142881	0.175505	10.0486	9.9274	10.0327	9.9307	9.98674	9.993	9.47896	9.72886	9.67324	9.81858
66297_at	2610017I09Rik	0.232203	0.0190523	NA	4.45772	4.26912	4.43341	4.16363	4.27129	4.46202	4.59978	4.56902	4.51047	4.60974
22065_at	Trpc3	-0.23212	0.00564378	NA	4.72361	4.81403	4.70615	4.8035	4.8312	4.45678	4.60691	4.67365	4.47967	4.48972
72289_at	Malat1	0.231394	0.0100536	0.147257	11.3273	11.3016	11.398	11.7392	11.3011	11.61	11.731	11.5978	11.6794	11.6113
54670_at	Atp8b1	-0.230349	0.0182648	NA	4.10424	3.96339	4.02772	4.11297	4.30289	3.8946	4.00762	3.93202	3.73878	3.76474
72512_at	Tmem173	-0.229857	0.0190261	0.203046	8.70807	8.56885	8.78973	8.55607	8.41341	8.12255	8.54269	8.42704	8.3735	8.40983
58805_at	Mlxipl	0.229771	0.0105557	NA	4.40812	4.33475	4.45637	4.36115	4.37673	4.72582	4.58962	4.64225	4.71646	4.40752
246316_at	Lgi2	0.229279	0.00722898	NA	4.43493	4.31445	4.47107	4.41965	4.50962	4.72462	4.4933	4.70553	4.63416	4.72893
269424_at	Phf17	-0.22926	0.021374	0.215028	7.12733	6.95697	7.03396	7.00843	7.23406	7.01384	6.82667	6.91452	6.90834	6.50325
233489_at	Picalm	-0.228992	0.0173983	0.193098	7.86004	8.10058	7.9747	8.25286	7.97527	7.83252	7.65521	7.97408	7.69725	7.86202
12890_at	Cplx2	0.228755	0.0200742	NA	5.21052	5.12384	5.00294	4.9277	4.96375	5.22073	5.48676	5.35385	5.08294	5.23917
13033_at	Ctsd	-0.228719	0.0125903	0.163836	9.81425	9.59757	9.7292	9.6139	9.78877	9.49226	9.67198	9.31444	9.31149	9.63358
107999_at	Gtpbp6	0.228509	0.0098552	0.145961	5.85346	5.88311	5.81963	5.80568	5.936	5.94992	6.0645	6.02936	6.08671	6.29732
84035_at	Kremen1	-0.228193	0.0188434	NA	5.75163	5.73251	5.66005	5.95542	5.9571	5.61856	5.41002	5.66972	5.62354	5.58658
66881_at	Pcyox1	-0.227107	0.022347	NA	6.84016	6.52767	6.59312	6.72127	6.68351	6.54543	6.47269	6.16428	6.54891	6.50712
17113_at	M6pr	0.227064	0.0211799	0.21383	8.26193	8.39857	8.20141	8.39057	8.12092	8.55585	8.59543	8.60333	8.44671	8.26291
69909_at	2610027K06Rik	0.226812	0.0112567	NA	3.88681	3.83568	3.88196	3.76224	3.79185	4.01158	4.07281	4.24609	4.07105	3.89759
380753_at_AB_1:10;23:42	Atxn7l1	0.226459	0.0201234	NA	4.53882	4.67266	4.51854	4.639	4.5121	4.71111	4.65608	4.70102	4.9891	4.99722
16653_at	Kras	0.226099	0.00691549	NA	6.32235	6.34641	6.30159	6.36717	6.15764	6.67502	6.45984	6.65293	6.45076	6.37979
319263_at	Pcmtd1	-0.226067	0.0228124	0.224715	5.78996	5.94276	5.98833	5.89248	5.90363	5.69044	5.52367	5.72676	5.94934	5.47762
72045_at	2010001E11Rik	0.22564	0.0199811	NA	5.02696	5.09953	5.11588	4.77867	4.9901	5.34184	5.20604	5.06083	5.2009	5.34225
21785_at	Tff2	0.224555	0.0158989	NA	4.91564	4.84307	4.84559	4.85378	4.89835	4.97285	5.08656	5.23527	5.17689	4.97608
110446_at_AB_1;15:31	Acat1	0.224112	0.00629998	NA	6.77335	6.67829	6.63643	6.77261	6.50664	6.9346	6.89318	7.02106	6.8914	6.75735
18453_at	P4hb	-0.223843	0.00967068	0.145455	10.8143	10.8969	10.9134	10.6679	10.726	10.4536	10.6947	10.6765	10.3795	10.6849
68944_at	Tmco1	-0.223606	0.0159356	0.186105	8.72939	8.67523	8.63751	8.78194	8.59204	8.2018	8.45561	8.41632	8.56846	8.70409
76687_at	Spcs3	0.222455	0.00628875	0.12006	10.0683	10.1271	10.1272	10.0429	9.89054	10.2759	10.3014	10.4878	10.2077	10.1084
12493_at	Cd37	-0.221762	0.00765177	0.131782	9.55767	9.55077	9.4817	9.66414	9.51524	9.42803	9.35691	9.07119	9.32332	9.46933
234374_at	Ddx49	0.221631	0.0180637	0.198163	6.01073	5.89733	5.89051	5.97594	5.74785	6.11982	6.2237	5.87764	6.1137	6.29417
69823_at	Fyttd1	0.221333	0.00327113	NA	5.59038	5.35251	5.63373	5.47634	5.39578	5.65337	5.74596	5.68939	5.77009	5.69481
13929_at	Amz2	-0.221185	0.0176588	NA	6.61942	6.78288	6.68463	6.61352	6.91856	6.52313	6.54172	6.38903	6.63559	6.37675
11911_at	Atf4	0.220942	0.0230115	0.225529	9.74987	9.53348	9.57678	9.91929	9.75743	10.0325	9.91948	9.94939	10.0513	9.66957
66177_at_AB_7:10	Ubl5	-0.220743	0.0136348	0.170846	11.0335	11.0999	11.0246	11.0492	11.0712	10.6811	10.9718	10.642	10.8579	11.0042
66168_at	Grina	0.219845	0.0162002	0.186105	9.01105	8.82051	8.91658	9.11615	9.21165	9.32887	9.12317	9.0909	9.22703	9.37072
18167_at	Npy2r	-0.219694	0.0090105	NA	4.52549	4.50941	4.5462	4.63666	4.59284	4.26714	4.3866	4.24543	4.38375	4.4411
237782_at	Smcr8	-0.219683	0.0107432	NA	5.49	5.57664	5.53097	5.62372	5.50974	5.44405	5.11784	5.36732	5.41558	5.26461
18035_at	Nfkbia	0.219129	0.000970771	0.0485805	10.2012	10.1523	10.157	10.2182	9.95294	10.418	10.2622	10.4488	10.3736	10.3152
30924_at	Angptl3	0.217597	0.0127294	NA	4.58584	4.53353	4.524	4.37916	4.55962	4.85122	4.80849	4.5572	4.698	4.77895
18542_at	Pcolce	0.217007	0.00234843	NA	4.22266	4.32161	4.25812	4.40241	4.29042	4.53348	4.53555	4.39714	4.5763	4.54691
68059_at	Tm9sf2	0.216602	0.00550689	0.113889	8.95408	9.15333	9.11885	8.85626	8.89964	9.25833	9.19935	9.30662	9.08886	9.19915
68465_at	Adipor2	-0.214645	0.00535566	NA	7.48242	7.68355	7.65935	7.65756	7.54072	7.50535	7.45262	7.2929	7.43866	7.25692
53870_at	Cntn6	-0.214623	0.0200665	NA	4.42595	4.52711	4.3416	4.47421	4.35342	4.01702	4.21602	4.25459	4.3086	4.26021
24070_at	Mpdu1	0.213907	0.0107605	0.153045	7.15576	7.22255	7.14181	7.12324	7.16854	7.29408	7.3188	7.23306	7.57414	7.46508
216197_at	Ckap4	-0.213632	0.00241804	0.0800126	10.3057	10.2675	10.4062	10.371	10.2286	9.992	9.98009	10.097	10.2262	10.2167
68553_at	Col6a4	-0.212856	0.00559693	NA	4.4834	4.68058	4.58652	4.76472	4.68786	4.44829	4.51468	4.38878	4.40237	4.37938
80985_at	Trim44	-0.212382	0.00684123	NA	6.5168	6.67681	6.65265	6.48746	6.83214	6.49569	6.44001	6.33345	6.42095	6.40644
14950_at	H13	-0.212236	0.00306611	NA	5.3885	5.53781	5.47293	5.61215	5.39576	5.2374	5.34175	5.26108	5.16881	5.3544
97820_at	4833439L19Rik	-0.212128	0.0150208	0.179873	7.57567	7.74263	7.64303	7.66309	7.37355	7.42367	7.42733	7.43003	7.38492	7.24189
208146_at	Yeats2	-0.211915	0.0162181	NA	4.9054	4.76823	4.80905	4.78456	4.79275	4.66584	4.49157	4.52221	4.68648	4.62654
70568_at	Cpne3	-0.211055	0.00565058	NA	6.9296	6.92156	6.97786	7.10289	7.07737	6.62866	6.85725	6.7767	6.77519	6.91365
218333_at	BC018507	-0.210399	0.016387	0.186761	5.65011	5.48581	5.67461	5.75669	5.65821	5.58178	5.50255	5.32381	5.31225	5.44771
67041_at	Oxct1	-0.210072	0.0113113	0.157101	9.29397	9.32619	9.29263	9.00727	9.12523	8.98414	9.11834	8.96117	8.84146	9.10443
26462_at_AB_1:10;20:29	Txnrd2	0.209887	0.00830682	NA	5.2379	5.27314	5.24646	5.34519	5.27983	5.40254	5.50298	5.36081	5.47248	5.68909
12343_at	Capza2	0.209537	0.0112057	NA	7.88055	7.97584	7.98258	7.90648	7.66361	8.06522	8.08782	8.0483	8.22712	8.02538
66915_at	Myeov2	0.208084	0.00335862	0.0934567	9.06686	9.10824	9.11739	9.08937	8.89576	9.31081	9.33438	9.17248	9.15318	9.36097
20963_at	Syk	-0.207866	0.00902623	NA	7.04924	7.03162	7.03746	6.92944	7.12946	6.80453	6.76852	6.89793	6.98432	6.67752
12124_at	Bik	0.207713	0.0193057	NA	4.61829	4.59798	4.55791	4.34718	4.36742	4.75083	4.53684	4.70794	4.82239	4.71258
56457_at	Clptm1	-0.207353	0.0230898	0.225529	6.04318	6.28461	6.24903	6.18503	6.15933	5.81877	6.0303	5.80711	6.09034	6.15589
227290_at	Aamp	-0.206289	0.00875705	0.139476	7.18607	7.13197	7.18168	7.07203	7.30567	7.08753	6.9145	7.1153	6.93383	6.82585
66059_at	Krtcap2	-0.206049	0.000130699	0.018224	12.1328	12.1287	12.1519	12.2514	12.1564	11.8554	12.0397	11.9479	11.9219	12.0153
116914_at	Slc19a2	-0.205121	0.0211853	NA	4.51679	4.7928	4.79453	4.84979	4.57221	4.427	4.61912	4.3806	4.54462	4.52133
14569_at	Gdi2	0.204498	0.016234	0.186105	9.67004	9.89307	9.74753	9.75504	9.64208	10.0891	9.98109	10.0851	9.82354	9.74672
72729_at	Cdc42se2	-0.204048	0.0148002	0.178549	9.8106	9.49158	9.51225	9.43142	9.63839	9.36344	9.3519	9.51785	9.33131	9.3107
20345_at	Selplg	0.203684	0.00301557	0.0885769	9.52004	9.7277	9.7335	9.4882	9.51405	9.79336	9.74926	9.80954	9.84903	9.77498
19042_at	Ppm1a	0.203556	0.00935694	NA	6.79751	6.52118	6.55786	6.50948	6.71645	6.90633	6.798	6.82865	6.86676	6.71243
67963_at	Npc2	0.20271	0.00129504	0.055845	10.5745	10.5737	10.521	10.4677	10.3429	10.7404	10.7365	10.6075	10.7032	10.6909
69657_at	2310047D07Rik	-0.202095	0.0222034	NA	4.63173	4.71046	4.74715	4.47336	4.76136	4.57521	4.49354	4.50704	4.35911	4.38189
227929_at	Cytip	-0.200656	0.0182691	0.198804	9.48925	9.36661	9.35674	9.31555	9.49069	9.35502	9.11624	9.14883	9.0103	9.39778
408058_at	BC048507	-0.198344	0.00600764	NA	5.13125	5.06281	5.16215	5.21905	5.10279	4.86077	5.0215	4.93902	4.96712	4.89187
16414_at	Itgb2	-0.198132	0.00428079	0.102373	9.58429	9.50945	9.52929	9.47657	9.67585	9.29634	9.28456	9.42787	9.47355	9.32146
13200_at	Ddost	-0.197891	0.000727653	0.041952	10.5797	10.5103	10.6808	10.6154	10.5768	10.4145	10.3937	10.4398	10.3307	10.3985
71853_at	Pdia6	-0.197147	0.00576709	0.116351	10.7976	11.0834	10.9702	10.9073	10.8009	10.6702	10.7343	10.6354	10.738	10.784
16780_at	Lamb3	0.196361	0.0181062	NA	4.53067	4.53276	4.49744	4.62529	4.38916	4.7426	4.64572	4.69608	4.67346	4.78542
382423_at	Atxn7l3b	-0.196353	0.0103763	0.150216	7.48632	7.68731	7.58519	7.60502	7.73874	7.51994	7.33782	7.30318	7.5627	7.37902
18830_at	Pltp	-0.196037	0.00856474	NA	6.07689	5.88528	6.0157	5.92063	5.93585	5.80536	5.76833	5.85003	5.74667	5.68484
66404_at	Rtfdc1	0.195864	0.0177475	0.196287	7.10713	7.14471	6.88714	6.89361	6.83058	7.23046	7.27533	7.15895	7.15345	7.03503
66914_at	Vps28	0.194921	0.0195091	0.204871	9.37914	9.27869	9.19016	9.48676	9.51846	9.67667	9.65616	9.39366	9.55769	9.54675
230809_at	Pdik1l	-0.194106	0.0145633	NA	5.75378	5.6151	5.52843	5.61752	5.47238	5.41938	5.49805	5.33256	5.35255	5.41191
74645_at	Fam46c	0.194042	0.0110115	0.154983	10.6445	10.6272	10.7291	10.7452	10.6553	10.7886	10.6765	11.0688	10.97	10.8573
20316_at	Sdf2	-0.193026	0.0158105	0.185916	9.82442	9.92316	9.89803	9.69497	9.65792	9.49349	9.70047	9.60366	9.48777	9.7513
71776_at	Tha1	0.192421	0.0191819	NA	4.39945	4.21245	4.47372	4.43998	4.40714	4.54715	4.68613	4.51681	4.62302	4.50298
214917_at	Fam173a	-0.190877	0.0178519	0.197174	8.53275	8.68513	8.50998	8.70563	8.81839	8.53011	8.50065	8.30791	8.56538	8.37282
321006_at	Vprbp	-0.190274	0.0062037	NA	5.86264	5.89365	5.99063	6.06804	5.8788	5.65299	5.81038	5.72688	5.77023	5.77648
73062_at	Ppp1r16a	0.188474	0.0116791	NA	5.80025	5.72591	5.77653	5.98268	5.84334	5.98376	6.08388	5.9785	5.95805	6.07937
69548_at	2310015A10Rik	0.187848	0.0161276	NA	4.93132	4.81848	5.07952	5.01155	4.88576	5.1346	5.18743	5.02345	5.15174	5.18998
382083_at	Snx22	-0.187283	0.00337359	0.0934567	7.23082	7.25691	7.1742	7.33393	7.29538	7.05256	7.11846	6.9886	7.03381	7.16334
13113_at	Cyp3a13	0.187089	0.0186967	NA	4.31528	4.47708	4.30388	4.39158	4.28787	4.54272	4.60316	4.48174	4.44224	4.6439
74493_at	Tnks2	-0.18615	0.0104808	NA	6.14823	6.02282	6.13922	5.98269	6.17845	5.92095	6.00467	5.95457	5.92941	5.75202
239731_at	Rimbp3	0.18612	0.0216644	NA	3.95871	3.85652	3.80982	3.97443	3.8306	4.16693	4.1168	4.08117	3.93799	4.07897
320495_at	Ipcef1	-0.185968	0.0202289	NA	5.06522	4.9582	4.87674	5.00984	4.80356	4.71209	4.78262	4.80835	4.79885	4.66885
108014_at	Srsf9	-0.18589	0.00518184	NA	9.57819	9.72389	9.54739	9.72235	9.79036	9.46164	9.52382	9.49795	9.41869	9.56093
18674_at	Slc25a3	0.18508	0.00318158	0.0905464	9.57244	9.39824	9.46091	9.49849	9.47612	9.70498	9.69885	9.64021	9.75371	9.53699
22021_at	Tpst1	-0.183812	0.00838197	0.137651	8.40133	8.19604	8.44696	8.46469	8.32285	8.29963	8.11141	8.15307	8.17913	8.17301
54709_at	Eif3i	0.182627	0.00179898	0.0675201	11.0496	10.9701	10.9728	10.8391	10.8457	11.1302	11.0981	11.1892	11.017	11.1638
328516_at	Gm20555	0.182103	0.0213677	NA	4.27989	4.18996	4.11569	4.19414	4.03694	4.42701	4.38735	4.31208	4.2981	4.30492
56347_at	Eif3c	0.181419	0.0100619	0.147257	9.23977	9.41831	9.37947	9.26827	9.38045	9.60927	9.46554	9.66914	9.49578	9.34664
17191_at_AB_11:20	Mbd2	-0.180588	0.0103734	0.150216	8.80653	8.79892	8.87246	8.86021	9.09748	8.67364	8.75033	8.61438	8.75043	8.73009
16670_at	Krt32	0.179893	0.0223607	NA	4.60841	4.60914	4.70468	4.65889	4.59375	4.70749	4.9707	4.8141	4.78284	4.79471
223691_at	Eif3l	0.17946	0.00303378	0.0887902	9.39849	9.24663	9.20753	9.21553	9.23353	9.37392	9.50785	9.47854	9.51008	9.32294
19346_at	Rab6a	0.177541	0.00870592	NA	8.18525	8.157	8.2893	8.02903	8.11593	8.41615	8.34797	8.37714	8.3339	8.21169
53381_at	Prdx4	-0.174018	0.00100735	0.0494945	11.0338	11.0504	11.0314	10.9728	11.1168	10.9139	10.8169	10.8367	10.7917	10.9849
12330_at_AB_1:22	Canx	-0.173344	0.00078204	0.0434246	9.37429	9.51444	9.50652	9.45557	9.51603	9.3273	9.26298	9.39691	9.24667	9.262
14376_at	Ganab	-0.172993	0.0092861	0.143335	9.48397	9.39313	9.53309	9.50032	9.72241	9.40813	9.2664	9.40077	9.33902	9.32949
629141_at	Gm9999	0.17272	0.00596239	NA	4.16685	4.27557	4.18027	4.23545	4.21787	4.46626	4.37176	4.47172	4.2908	4.34569
66413_at	Psmd6	0.167766	0.022996	0.225529	8.32869	8.01571	8.01487	8.0743	8.22879	8.38406	8.16859	8.30372	8.32858	8.30199
19244_at	Ptp4a2	0.167632	0.0152158	0.180607	9.61016	9.78032	9.53704	9.65041	9.77954	9.84244	9.89238	9.73798	9.95873	9.75998
18220_at	Nucb1	-0.162139	0.0174114	0.193098	10.8731	10.8806	10.787	10.8612	10.9615	10.8078	10.5513	10.8267	10.5772	10.7801
20422_at	Shfm1	0.160321	0.00941861	0.143526	10.0223	9.96233	9.91031	10.0599	9.85023	10.0911	10.1735	9.98435	10.1272	10.2348
71001_at	4931440L10Rik	-0.159685	0.0225493	NA	4.19781	4.10304	4.35724	4.11597	4.14257	4.02382	3.97205	4.04176	4.01305	4.07265
67620_at	Lrp2bp	-0.158921	0.0083405	NA	4.45486	4.36158	4.49113	4.53768	4.37005	4.36353	4.32385	4.30721	4.24994	4.17521
14667_at	Gm2a	-0.158583	0.0156283	NA	8.06274	8.01278	8.09597	8.05858	8.26803	8.00425	8.02768	7.91817	7.81326	7.93163
72265_at	Tram1	-0.156042	0.000833303	0.0450373	10.7629	10.815	10.8811	10.8138	10.8006	10.641	10.6987	10.7522	10.627	10.5695
54445_at	Unc93b1	0.154308	0.0148565	0.178921	8.5033	8.49545	8.67702	8.58816	8.64992	8.62356	8.77275	8.76245	8.8692	8.67246
109815_at	Vimp	-0.153864	0.0157839	0.185916	10.2817	10.3006	10.332	10.2292	10.2968	9.98142	10.2047	10.275	9.99243	10.2103
14964_at	H2-D1	0.146341	0.00984418	0.145961	11.2073	11.3347	11.3471	11.424	11.2684	11.514	11.3503	11.4331	11.4315	11.5797
66109_at	Tspan13	-0.144966	0.0110747	0.155602	9.93254	9.91018	9.84878	9.96652	9.87099	9.70015	9.86975	9.74089	9.64065	9.86994
109672_at	Cyb5	0.144755	0.0185408	0.200485	9.14862	9.20087	9.20988	9.24502	9.23407	9.19825	9.37736	9.31798	9.41902	9.4697
63955_at	Cables1	-0.144443	0.0128993	NA	4.53839	4.47254	4.42346	4.5469	4.43857	4.34801	4.3274	4.29073	4.36874	4.36288
68611_at_AB_1:15	Mrpl28	-0.141655	0.0174505	NA	7.75478	7.7909	7.64635	7.65432	7.68983	7.46711	7.70305	7.55461	7.51221	7.61109
69019_at	Spcs1	-0.14093	0.00309092	0.0897437	11.6123	11.7094	11.7317	11.7541	11.7401	11.6089	11.5965	11.5036	11.5035	11.6276
105245_at	Txndc5	-0.140514	0.0193575	0.204089	11.8729	11.8218	11.8354	11.8287	11.9286	11.8224	11.6265	11.81	11.5466	11.7788
59008_at	Anapc5	0.138851	0.0114139	0.157101	9.52426	9.31978	9.44877	9.56078	9.46583	9.59932	9.68377	9.50494	9.60176	9.60734
23833_at	Cd52	0.137963	0.00415539	0.10076	12.3923	12.5736	12.4942	12.565	12.499	12.5894	12.6883	12.5795	12.6741	12.6806
26443_at	Psma6	0.137344	0.00391739	NA	9.58074	9.68185	9.69789	9.57504	9.55233	9.80446	9.68172	9.77858	9.81214	9.70311
21454_at	Tcp1	0.133189	0.0147677	NA	9.70483	9.79236	9.71334	9.79622	9.60561	9.88769	9.74102	9.93828	9.89109	9.81285
20349_at	Sema3e	0.128017	0.00602971	NA	4.24033	4.19669	4.27819	4.17963	4.22365	4.25981	4.33724	4.40797	4.38214	4.36715
12304_at	Pdia4	-0.119221	0.0233967	0.226618	10.9134	11.0276	11.0572	10.8977	10.8783	10.8647	10.8841	10.826	10.7223	10.8683
22384_at	Eif4h	0.109923	0.0169361	NA	9.26858	9.2927	9.4058	9.37928	9.444	9.5069	9.4482	9.48897	9.37992	9.51651
17254_at	Slc3a2	0.0941852	0.0203448	NA	11.9606	11.9857	12.0041	12.0005	12.1314	12.1497	12.0741	12.1504	12.0785	12.0929
16069_at	Igj	0.0938219	0.00581252	0.116351	13.0131	12.9518	12.9548	13.0782	13.0374	13.1491	13.0827	13.0815	13.0947	13.0992
